# Supplementary material for: Enhancing anti-EGFRvIII CAR T cell therapy against glioblastoma with a paracrine SIRPγ-derived CD47 blocker
Source: Nat Commun. 2024 Nov 9;15:9718. doi: 10.1038/s41467-024-54129-w (PMC11550474; doi:10.1038/s41467-024-54129-w)
Supplement: Supplementary file 4 — Supplementary Data 2 [file 41467_2024_54129_MOESM4_ESM.xlsx]

## Sheet: a) Olink dataset 1
Supplementary Data 2
Immuno Oncology_Martins	Olink NPX Signature 1.5.3.0
Panel	Olink Target 96 Immuno-Oncology (v.3113)
Assay		CXCL8	TNFRSF9	TEK	CCL7	CD40LG	IL1A	CD244	EGF	ANGPT1	IL7	PGF	IL6	ADGRG1	CCL2	CRTAM	CXCL11	CCL13	TNFSF10	FGF2	CXCL9	CD8A	CA9	MUC16	ADA	CD4	NOS3	IL2	LGALS9	KDR	CD40	IL18	GZMH	KIR3DL1	LAP TGFB1	CXCL1	TNFSF14	IL33	TNFSF12	PDGFB	PDCD1	FASLG	CD28	CCL19	MCP-2	CCL4	IL15	LGALS1	CD274
Uniprot ID		P10145	Q07011	Q02763	P80098	P29965	P01583	Q9BZW8	P01133	Q15389	P13232	P49763	P05231	Q9Y653	P13500	O95727	O14625	Q99616	P50591	P09038	Q07325	P01732	Q16790	Q8WXI7	P00813	P01730	P29474	P60568	O00182	P35968	P25942	Q14116	P20718	P43629	P01137	P09341	O43557	O95760	O43508	P01127	Q15116	P48023	P10747	Q99731	P80075	P13236	P40933	P09382	Q9NZQ7
Olink ID		OID00752	OID00753	OID00754	OID00755	OID00756	OID00757	OID00758	OID00759	OID00760	OID00761	OID00762	OID00763	OID00764	OID00765	OID00766	OID00767	OID00768	OID00769	OID00770	OID00771	OID00772	OID00773	OID05549	OID00775	OID00776	OID00777	OID00778	OID00779	OID00780	OID00781	OID00782	OID00783	OID05550	OID00785	OID00786	OID00787	OID00788	OID00789	OID00790	OID00791	OID00792	OID00793	OID00794	OID00795	OID00796	OID05551	OID00798	OID00799
Mouse ID	Condition	NPX	NPX	NPX	NPX	NPX	NPX	NPX	NPX	NPX	NPX	NPX	NPX	NPX	NPX	NPX	NPX	NPX	NPX	NPX	NPX	NPX	NPX	NPX	NPX	NPX	NPX	NPX	NPX	NPX	NPX	NPX	NPX	NPX	NPX	NPX	NPX	NPX	NPX	NPX	NPX	NPX	NPX	NPX	NPX	NPX	NPX	NPX	NPX
696_1L	Vehicle	4.56567	1.04123	-1.30423	-2.16439	-1.4966	-2.18231	-1.77078	-0.34493	8.60997	-0.63928	1.58147	1.30009	-1.28461	5.80835	-2.08737	-0.93502	1.0929	-1.48152	-1.4392	-1.51839	-1.77185	-1.0255	-1.98638	-3.0375	-1.5393	-1.57152	-2.50259	-1.37523	-1.18595	1.37286	-1.40117	-1.91184	-2.8972	3.97096	1.71074	-1.1397	-2.27711	1.57079	6.97096	-1.65488	-0.99699	-1.28313	-1.93643	-0.77498	-0.80102	2.05556	-0.26819	0.26254
696_1R	Vehicle	4.28019	1.08692	-2.08214	-2.23801	-2.03903	-2.33033	-1.79102	-1.2475	8.27034	-0.53788	0.29114	1.87421	-1.58442	4.99416	-2.0145	-0.98716	1.22148	-1.29798	-1.37824	-1.20246	-1.12539	-0.87096	-1.96848	-2.59371	-1.47709	-1.68893	-1.07603	-1.38261	-1.61817	0.72596	-1.44562	-1.89494	-2.61606	4.81004	1.02803	0.16094	-2.10896	2.10558	8.13651	-0.74796	-1.18078	-1.21542	-2.19063	-1.15859	-0.67532	1.07628	-0.34598	0.0056
696_1R1L	Vehicle	3.85943	0.43081	-1.43227	-1.46025	-1.84343	-3.3069	-2.22173	-1.14233	8.43776	-0.47025	1.65151	-0.27713	-1.42352	4.95292	-1.70452	-1.42822	0.79285	-1.48419	-1.51194	-1.19901	-1.275	-1.00015	-1.81722	-2.45882	-1.85427	-1.59556	-0.93698	-0.81431	-1.59883	0.8269	-1.42574	-1.28012	-2.58514	3.52622	1.30462	-0.65167	-2.03814	1.73125	6.34648	-1.21704	-0.88768	-1.10763	-1.52267	-0.7102	-0.67909	2.31505	-0.14354	0.55288
696_NM	Vehicle	4.0111	0.49777	-2.07705	-1.56077	-1.16208	-2.78385	-1.93276	-1.1894	8.39438	-0.41474	1.52244	-0.53048	-1.62339	4.89302	-1.54615	-1.45938	0.94514	-1.44273	-1.45543	-1.18678	-1.32919	-0.86405	-1.68492	-2.21574	-1.63799	-1.98537	-1.35323	-1.15953	-1.19409	0.27883	-1.66435	-1.68188	-2.30855	4.60531	1.13387	-0.17047	-2.28188	1.81323	7.73863	-1.14682	-0.5565	-1.27606	-2.18182	-0.66658	-0.78001	1.61613	0.28959	-0.11832
698_1L	Isotype	2.2294	-0.41284	-2.08795	-1.64515	-1.94863	-3.01339	-1.61713	1.31933	8.47701	-0.72048	0.85175	-1.16705	-2.04798	3.40848	-1.18526	-1.41752	-0.14923	-1.61385	-1.49997	-1.57609	-1.31881	-1.25906	-1.87442	-2.99994	-2.16215	-1.19005	-1.89148	-1.49784	-1.57773	-0.79611	-1.80589	-1.06664	-2.28231	4.15791	-0.63653	-0.34017	-2.20972	1.53781	7.36988	-0.70895	-1.15102	-1.29772	-1.91332	-0.7511	-0.96163	0.02091	-0.23975	-1.21479
698_1R1L	Isotype	3.61009	-0.68871	-1.64722	-1.57214	-2.3471	-3.49	-1.79581	1.3649	8.41065	-0.40016	0.51041	-0.79062	-1.96155	4.52847	-1.68978	-1.50982	0.08718	-1.70753	-1.33731	-1.57549	-1.58484	-1.18773	-1.84264	-2.29296	-2.39577	-1.16341	-1.87368	-1.27624	-1.88584	-0.67899	-1.51656	-1.76753	-2.64264	4.59974	1.08585	0.13423	-2.43818	1.74781	7.93374	-1.44765	-0.79012	-1.392	-2.29629	-1.09625	-0.79555	0.11951	-0.34475	-1.21528
698_2L	Isotype	2.97665	-0.11154	-1.82862	-1.6996	-2.67432	-3.17131	-1.94013	1.41494	8.05241	-0.76252	1.0115	-1.2055	-1.49252	3.65978	-1.53622	-1.61385	0.15685	-1.14172	-1.3378	-1.30155	-1.72197	-1.13251	-1.7526	-2.70469	-1.77284	-2.52147	-1.37897	-1.05479	-1.5074	-0.18225	-1.48423	-1.64591	-2.15413	2.77595	-0.1123	-0.97703	-2.02738	1.41696	5.16192	-1.38843	-0.93194	-0.92944	-1.63343	-0.6364	-0.58588	1.16261	-0.37366	0.18305
698_2R	Isotype	2.86524	-0.53531	-1.91901	-2.18044	-1.9383	-3.35174	-1.66168	2.34428	8.29743	-0.46147	0.80761	-1.11871	-1.56335	3.40802	-1.45105	-1.71038	0.02089	-1.44865	-1.57009	-1.13664	-1.37886	-1.78699	-2.10199	-2.62997	-1.69703	-1.63429	-3.21038	-1.50687	-1.37687	-0.9871	-1.62446	-2.22406	-2.00801	3.1455	-0.23911	-0.67032	-2.22706	1.27702	5.80467	-0.81712	-1.07676	-1.5714	-2.17212	-1.06986	-0.61692	0.10171	0.16048	-0.99271
732_3	Healthy	-0.78332	-0.63331	-1.37819	-1.56453	-2.15224	-2.95864	-1.30273	-0.11694	8.73242	-0.14216	-1.27463	-1.13212	-0.98612	-1.92101	-1.27126	-1.11045	-0.04225	-1.28649	-1.35935	-1.33565	-0.74052	-1.01765	-1.05232	-2.06512	-1.98505	-1.83208	-1.3406	-0.90214	-1.32054	-1.44733	-1.4183	-1.95942	-2.05214	3.4098	-1.38802	-0.43555	-2.00429	1.79136	7.0358	-0.74845	-0.6231	-0.85613	-1.41853	-0.47858	-0.51606	-1.44839	0.67806	-1.14983
732_4	Healthy	-1.48785	-1.05013	-1.3263	-1.74124	-1.82799	-3.12084	-1.60762	-0.37811	8.51028	-0.04409	-1.2121	-1.46776	-1.50968	-2.16525	-1.51274	-0.86938	0.19119	-1.02442	-1.16427	-1.51529	-1.0618	-1.46563	-1.41921	-2.0764	-1.95851	-1.06843	-2.19058	-0.89284	-1.06802	-2.04847	-1.59316	-1.17788	-2.08916	3.87744	-1.82906	-0.29489	-1.86397	2.06778	7.78229	-0.94195	-0.93651	-0.83711	-2.47033	-0.72693	-0.61715	-3.03495	-0.09932	-0.82374
743_1R1L	aCD47	0.99532	-0.873	-1.14668	-1.15958	-1.05789	-3.31427	-1.57088	-1.07066	8.77861	-0.23332	-0.89333	-0.72299	-1.21892	-0.37934	-1.5006	-1.13632	0.4066	-1.23071	-1.24054	-1.20516	-0.91437	-1.126	-1.35639	-2.16612	-1.47882	-1.72004	-1.53188	-0.77793	-1.37321	-1.51748	-1.273	-1.12654	-2.39784	2.93616	-1.15128	-0.60953	-2.025	2.11125	6.08205	-0.76616	-0.78479	-0.7381	-1.7587	-0.76928	-0.54866	-0.75251	-0.28073	-0.97246
743_2L	aCD47	1.01114	-0.77142	-1.57463	-1.15584	-2.02251	-3.1616	-2.52261	-1.19816	8.77244	-0.57006	-1.07331	-1.37152	-1.10744	-0.96196	-1.32966	-1.21915	0.78615	-1.45077	-1.26612	-1.19357	-1.10609	-1.41352	-1.24935	-2.42307	-1.4357	-1.86386	-1.47232	-0.99096	-1.22692	-1.67062	-1.3781	-2.21438	-2.91036	2.9092	-0.87505	-0.5945	-2.19289	1.98774	6.61532	-1.03534	-0.92676	-1.07161	-1.98826	-0.8934	-0.6107	-1.3823	-0.34449	-1.45697
744_1R	aCD47	2.48052	-0.32788	-1.65175	-1.61064	-1.97902	-3.50037	-2.39399	-1.28906	8.51179	-0.65753	-0.95159	-0.15017	-1.41792	0.61806	-1.95965	-1.30938	0.71312	-1.17517	-1.58643	-1.29908	-1.24119	-1.19852	-1.61483	-2.53452	-2.08359	-1.57707	-1.50218	-1.11145	-1.66155	-1.18068	-1.38364	-1.36198	-2.25605	3.92688	0.20001	-0.3601	-1.86414	1.77842	7.47055	-1.02238	-0.91578	-1.04094	-1.95922	-0.60516	-0.61126	0.00435	0.08108	-0.48844
744_NM	aCD47	1.4988	-0.45058	-1.96641	-1.68947	-2.20199	-3.30621	-1.86419	-1.15226	8.64162	-0.17601	-0.9837	-1.35953	-0.9758	-0.08285	-1.57154	-0.92755	0.81952	-1.36417	-1.47175	-1.40055	-0.87773	-1.2736	-1.30448	-2.48601	-1.70854	-1.21554	-1.59702	-1.09508	-0.94052	-1.48381	-1.59761	-1.68244	-2.61831	4.16078	-0.2091	-0.25923	-1.98211	2.02641	7.34929	-1.22313	-1.07222	-1.01545	-2.03541	-0.93687	-0.79113	-0.57849	-0.26447	-1.67536
745_1L	aEGFRvIII CAR	-1.00964	-1.06124	-1.70085	-1.328	-2.13695	-2.99872	-1.66795	-1.2713	7.70947	-0.42892	-1.44458	-1.32661	-1.48735	-1.479	-1.12445	-1.02611	0.76356	-1.12634	-1.42119	-1.46868	-0.84829	-1.573	-1.42937	-1.88906	-1.50642	-2.43598	-2.20495	-1.02419	-1.13953	-1.7236	-1.68559	-1.61266	-2.37557	1.71689	-1.79931	2.35046	-1.88656	1.78881	4.29713	-0.46098	-0.87513	-0.89937	-1.55397	-0.73139	-0.59249	-2.23616	-0.28016	-0.787
745_1R1L	aEGFRvIII CAR	-1.07533	-0.98423	-2.08394	-1.72316	-1.51279	-3.38618	-2.31241	-1.0157	8.36209	-0.46444	-1.37617	-1.73616	-1.30476	-0.93213	-1.15827	0.1976	0.30056	-1.68303	-1.40154	-1.71218	-1.39315	-1.30769	-1.54253	-2.0008	-1.76206	-1.14992	-2.66682	-1.14424	-1.55743	-1.68675	-2.07579	-1.59609	-2.75492	4.14734	-1.53864	1.79035	-2.05025	1.98341	7.79364	-0.52573	-0.98459	-1.10539	-2.8256	-0.61548	-0.66513	-1.86007	-0.1179	-1.78998
745_2R	aEGFRvIII CAR	1.54481	-1.00636	-1.9575	-1.66653	-2.28997	-3.39072	-1.76673	-1.07211	8.53028	-0.55355	-1.2341	2.14119	-1.38662	-1.30408	-1.2236	1.62625	0.10155	-1.48939	-1.32816	-0.95368	-1.19771	-1.28948	-2.03132	-2.378	-1.92933	-1.49336	-2.2659	-1.26135	-1.71126	-1.36338	-1.75605	-1.5396	-2.33016	3.42117	-1.18896	1.07675	-2.21129	1.64582	7.01948	-0.94369	-0.95857	-1.02273	-2.74085	-0.87217	-0.71708	-1.66658	-0.45934	-1.96717
746_NM	aEGFRvIII CAR	-1.45211	-1.05063	-1.79083	-1.98668	-2.27642	-3.43813	-1.63635	0.86261	8.51661	-0.77413	-1.57452	-1.2027	-1.68382	-1.81628	-0.56732	-1.16864	0.05375	-1.1298	-1.46664	-1.30941	-0.98373	-1.35422	-1.79192	-2.1821	-1.12106	-1.16328	-0.90133	-0.90079	-1.40994	-1.67776	-2.27807	-1.42882	-1.78209	4.06197	-1.89809	2.4391	-2.19871	1.61381	7.51467	-1.04444	-0.61942	-1.28034	-1.91383	-1.17498	-0.57271	-1.99109	-0.20251	-1.19941
747_1R1L	aEGFRvIII CAR + aCD47	0.46569	-0.97241	-1.46207	-1.38116	-1.51701	-1.29901	-1.84782	-1.18593	8.04739	-0.84554	-1.30633	0.58689	-1.18027	-0.62836	-1.39122	1.61287	-0.03499	-1.10676	-1.37846	-1.00192	-1.08546	-1.63211	-1.39852	-2.26909	-1.68328	-2.34322	-1.69878	-0.99067	-1.09539	-0.77226	-1.20146	-1.05595	-2.28139	2.70489	-1.52449	-0.86234	-2.13565	1.70028	4.64992	-1.20017	-0.84825	-0.92881	-1.85851	-0.53778	-0.73448	-2.10639	-0.43787	-1.68082
747_2L	aEGFRvIII CAR + aCD47	-0.17154	-1.41026	-1.75057	-1.78454	-2.08457	-3.43708	-2.57386	-1.16044	8.53001	-0.77428	-1.51824	-0.64362	-1.06624	-0.82981	-1.80901	0.89352	-0.03528	-1.42334	-1.43728	-1.24289	-1.27469	-1.18795	-2.02746	-2.63427	-2.13675	-1.34191	-2.0066	-1.28464	-1.76867	-1.46363	-2.00037	-2.0489	-3.06937	4.35706	-1.67528	0.55093	-2.17497	1.4303	7.19597	-1.07367	-1.11108	-1.59028	-1.42497	-0.83366	-1.09335	-2.31627	-0.09007	-1.81385
747_2R	aEGFRvIII CAR + aCD47	1.50673	-0.99448	-1.82465	-1.59295	-1.71854	-2.34274	-2.02531	-0.83683	8.28172	-0.24867	-1.28317	0.43956	-1.94969	0.46438	-1.12507	2.69092	0.32987	-1.2518	-1.51979	-1.07656	-1.29726	-1.22252	-2.01022	-2.32001	-1.77774	-2.25428	-1.89842	-1.10302	-1.38567	0.43556	-1.84611	-1.91472	-2.38023	4.38984	-0.45124	-0.15145	-2.46729	1.82876	7.69565	-0.56636	-1.11954	-1.54464	-1.26038	-1.22252	-0.89453	-1.29674	-0.09642	-0.57503
747_NM	aEGFRvIII CAR + aCD47	2.57683	-0.41423	-1.92589	-1.08054	-2.27586	-3.4419	-1.72522	-1.18134	8.56913	-0.86	-1.5235	4.61159	-1.72457	0.62287	-0.41607	2.59384	0.218	-1.13045	-1.44103	-1.13863	-1.55164	-0.63816	-1.89596	-2.22071	-1.54879	-1.82279	-1.69554	-1.1643	-1.42958	-0.4017	-1.75351	-1.96377	-2.82546	4.0383	-0.74112	0.6853	-2.40252	1.65762	6.9731	-0.64302	-0.81433	-1.30891	-2.60434	-0.13553	-0.55118	-0.71671	-0.59371	-1.59001
748_1	Healthy	-1.45035	-0.95775	-2.20096	-2.07628	-2.77748	-3.5098	-1.9756	-1.27674	7.89212	-0.7326	-1.32967	-1.87184	-1.35017	-2.21776	-2.03171	-1.74827	0.17851	-1.59456	-1.73004	-1.41149	-1.55893	-1.29228	-1.78627	-2.7311	-1.54328	-1.48003	-2.53507	-1.51731	-1.23849	-2.2266	-1.76876	-2.12578	-3.3423	3.12139	-2.17281	-1.22549	-2.43814	1.58518	5.12283	-1.2847	-1.39348	-1.38315	-2.25653	-1.11349	-0.72636	-2.41643	-0.30004	-1.4803
748_2	Healthy	-0.985	-1.10733	-1.76909	-1.89962	-2.03698	-3.48232	-1.95491	-1.14467	8.12086	-0.54974	-1.40834	-1.59799	-1.5791	-2.73357	-1.62447	-1.27013	0.2817	-1.40011	-1.40658	-1.19691	-1.62927	-1.58058	-1.80299	-2.49396	-1.99874	-2.02603	-2.51496	-1.07136	-1.58404	-2.43237	-1.80164	-1.72823	-2.32856	3.40354	-2.04565	-1.05315	-2.30827	1.50784	4.90523	-0.85653	-0.94273	-1.28025	-2.32955	-0.80267	-0.87087	-2.32849	-0.15504	-1.64476
758_1R	aEGFRvIII-SGRP CAR	-1.1353	-1.05749	-1.56055	-1.47168	-1.85758	-3.20106	-1.58888	-1.09366	8.65934	-0.38823	-1.29532	-1.38091	-1.34097	-1.55577	-0.58443	-0.70013	0.65167	-1.0949	-1.17289	-1.33449	-1.25222	-1.25077	-1.80966	-2.12111	-1.4659	-1.54894	-1.99706	-1.13847	-1.50008	-1.66264	-1.2042	-1.8239	-1.9712	3.20041	-1.65148	2.60756	-2.16377	1.9052	7.33867	-0.90463	-0.85881	-1.00624	-2.09734	-0.80851	-0.61374	-1.68235	-0.12941	-1.38135
758_NM	aEGFRvIII-SGRP CAR	-1.12318	-1.01811	-1.65184	-1.71963	-1.99692	-0.25983	-1.69461	-0.65573	8.41448	-0.14571	-1.47663	-1.37434	-1.535	-1.8443	-1.56512	-1.27393	0.64723	-1.18334	-1.2992	-1.31121	-1.27232	-1.40071	-1.50463	-2.35585	-1.37224	-1.20804	-1.20438	-1.1617	-1.22309	-1.84929	-1.85995	-2.02481	-3.07415	4.11577	-1.74796	1.31117	-2.15522	1.73071	7.82501	-1.51491	-0.95034	-1.02102	-1.93394	-0.74217	-0.59224	-2.18689	-0.35887	-2.07634
761_1R	aEGFRvIII-SGRP CAR	-1.1864	-0.88325	-2.04076	-1.84776	-2.1508	-1.7247	-2.16106	-1.23693	8.69678	-0.62365	-1.68946	-1.3572	-2.19961	-0.24087	-0.19282	0.572	0.77707	-1.00336	-1.39211	-1.59587	-1.50172	-1.90427	-2.22066	-1.96384	-1.49425	-1.60975	-1.65758	-1.37983	-1.64291	-1.94468	-1.70241	-1.76062	-2.7466	3.96345	-1.73593	2.96039	-2.38031	1.32606	7.42398	-0.49217	-0.85604	-1.2557	-2.08934	-1.37133	-0.63643	-4.76356	-0.35503	-1.14993
761_NM	aEGFRvIII-SGRP CAR	-0.79118	-0.51435	-1.9677	-1.91284	-1.57458	-1.06683	-1.78633	-0.64452	8.51932	-1.07286	-1.52799	-0.93108	-2.60818	0.33645	-0.8028	2.21428	0.91641	-1.09987	-1.27499	-1.54918	-1.52062	-1.46995	-2.16891	-2.41238	-1.92944	0.32762	-1.24953	-1.71236	-2.066	-1.85328	-3.07348	-2.31659	-2.20873	4.33563	-1.88723	2.42084	-2.10054	2.44505	7.49455	-1.62475	-0.87877	-1.06498	-2.56305	-1.52053	-0.34747	-2.7926	1.01639	-1.92361
LOD		0.14499	0.04776	0.37111	-0.09004	-0.03913	0.07787	0.14714	-0.25942	2.67133	0.47667	0.60449	0.36052	-0.0309	-0.24239	-0.10049	0.1222	0.33834	0.72998	-0.28227	0.04364	0.24286	-0.62674	0.83394	-0.95811	-0.16529	-0.48182	-0.07895	0.82914	-0.39908	-0.65992	-0.35851	-0.22234	-0.62614	0.11261	-0.018	0.74529	-0.32268	-0.26733	-0.98904	0.56915	0.21564	1.25059	-0.62455	0.59588	0.44169	-0.12893	0.10762	0.01098
Missing Data freq.		0.42857	0.85714	1	1	1	1	1	0.78571	0	1	0.78571	0.78571	1	0.5	1	0.71429	0.53571	1	1	1	1	1	1	1	1	0.96429	1	1	1	0.75	1	1	1	0	0.78571	0.71429	1	0	0	1	1	1	1	1	1	0.67857	0.85714	0.89286
Normalization		IPC Normalized	IPC Normalized	IPC Normalized	IPC Normalized	IPC Normalized	IPC Normalized	IPC Normalized	IPC Normalized	IPC Normalized	IPC Normalized	IPC Normalized	IPC Normalized	IPC Normalized	IPC Normalized	IPC Normalized	IPC Normalized	IPC Normalized	IPC Normalized	IPC Normalized	IPC Normalized	IPC Normalized	IPC Normalized	IPC Normalized	IPC Normalized	IPC Normalized	IPC Normalized	IPC Normalized	IPC Normalized	IPC Normalized	IPC Normalized	IPC Normalized	IPC Normalized	IPC Normalized	IPC Normalized	IPC Normalized	IPC Normalized	IPC Normalized	IPC Normalized	IPC Normalized	IPC Normalized	IPC Normalized	IPC Normalized	IPC Normalized	IPC Normalized	IPC Normalized	IPC Normalized	IPC Normalized	IPC Normalized
[truncated: 45 more columns]

## Sheet: b) Olink dataset 2
Supplementary Data 2
Immuno Oncology_Martins	Olink NPX Signature 1.7.1.0
Panel	Olink Target 96 Immuno-Oncology (v.3113)
Assay		CXCL8	TNFRSF9	TEK	CCL7	CD40LG	IL1A	CD244	EGF	ANGPT1	IL7	PGF	IL6	ADGRG1	CCL2	CRTAM	CXCL11	CCL13	TNFSF10	FGF2	CXCL9	CD8A	CA9	MUC16	ADA	CD4	NOS3	IL2	LGALS9	KDR	CD40	IL18	GZMH	KIR3DL1	LAP TGFB1	CXCL1	TNFSF14	IL33	TNFSF12	PDGFB	PDCD1	FASLG	CD28	CCL19	MCP-2	CCL4	IL15	LGALS1	CD274
Uniprot ID		P10145	Q07011	Q02763	P80098	P29965	P01583	Q9BZW8	P01133	Q15389	P13232	P49763	P05231	Q9Y653	P13500	O95727	O14625	Q99616	P50591	P09038	Q07325	P01732	Q16790	Q8WXI7	P00813	P01730	P29474	P60568	O00182	P35968	P25942	Q14116	P20718	P43629	P01137	P09341	O43557	O95760	O43508	P01127	Q15116	P48023	P10747	Q99731	P80075	P13236	P40933	P09382	Q9NZQ7
Olink ID		OID00752	OID00753	OID00754	OID00755	OID00756	OID00757	OID00758	OID00759	OID00760	OID00761	OID00762	OID00763	OID00764	OID00765	OID00766	OID00767	OID00768	OID00769	OID00770	OID00771	OID00772	OID00773	OID05549	OID00775	OID00776	OID00777	OID00778	OID00779	OID00780	OID00781	OID00782	OID00783	OID05550	OID00785	OID00786	OID00787	OID00788	OID00789	OID00790	OID00791	OID00792	OID00793	OID00794	OID00795	OID00796	OID05551	OID00798	OID00799
Mouse ID	Condition	NPX	NPX	NPX	NPX	NPX	NPX	NPX	NPX	NPX	NPX	NPX	NPX	NPX	NPX	NPX	NPX	NPX	NPX	NPX	NPX	NPX	NPX	NPX	NPX	NPX	NPX	NPX	NPX	NPX	NPX	NPX	NPX	NPX	NPX	NPX	NPX	NPX	NPX	NPX	NPX	NPX	NPX	NPX	NPX	NPX	NPX	NPX	NPX
696_2L	Vehicle	4.00359	0.97616	-1.07458	-0.41213	-0.73133	-2.03872	-0.70652	-0.25014	8.78824	-0.73369	1.01681	1.28156	-0.54389	4.38019	-0.4376	-1.39645	2.33416	0.04895	-1.03179	-0.53448	-1.13101	-0.35702	-1.51885	-2.16697	-0.66079	0.44973	-0.23636	-0.48811	-1.2251	0.54996	-0.55163	-1.23259	-0.00045	5.00579	1.26587	-0.05566	-0.56448	2.91007	8.45809	0.01398	-0.92435	0.0354	0.50984	0.2423	-0.67284	1.71632	1.25146	0.52956
696_2R	Vehicle	5.18702	2.39751	-0.10721	-0.33008	-0.45311	-1.78954	-0.35857	-0.40465	8.98382	0.41981	1.5848	1.93698	-0.5437	6.03038	0.12969	-0.85892	2.14793	-0.3917	-0.60851	-0.8244	-2.36074	0.64238	-1.81738	-1.99799	-0.40599	0.91536	-1.09202	-0.92964	-0.94087	2.18306	-0.03828	-1.34566	-0.68735	5.21758	2.51764	0.06293	-0.92554	2.66297	8.37675	0.24476	-0.96492	-0.23545	0.70004	-1.07267	-0.9517	3.26753	1.17643	1.78587
698_1R	Isotype	4.00263	-0.08792	-0.87191	0.07083	0.69563	-1.81524	-0.02996	2.58724	8.41689	0.58033	1.4887	-0.371	-0.37226	5.111	-0.12791	-1.37683	1.72442	-0.1544	-0.91858	-0.77982	-1.64284	-0.13525	-1.86984	-1.7465	0.46676	0.91996	-0.08592	-0.80504	-1.03801	0.08124	-0.97281	-1.43922	-0.75751	5.65631	1.31623	0.93239	-0.30971	2.80225	8.66708	-0.23251	-0.47836	-0.13806	0.64469	0.41299	-1.10145	2.00758	1.92176	0.26775
698_NM	Isotype	5.1451	0.82353	-0.05823	-0.3567	0.61515	-1.74439	0.30884	2.22265	8.8041	0.23977	2.70719	0.87999	-0.60004	6.2394	-0.12594	-1.02064	1.34032	0.67715	-0.22333	-0.57261	-1.44773	-0.04723	-1.38558	-1.71884	0.40006	1.11294	-1.9052	-0.39046	-0.88286	0.71459	-0.25472	-1.42487	-0.55293	3.44164	2.11763	0.21216	-0.52654	2.0122	5.90985	-0.1179	-0.84977	-0.07062	1.19602	0.52094	-1.13973	2.63108	1.48035	1.22564
743_1R	aCD47	2.86275	0.05405	-2.02035	-1.10537	-0.73315	-2.18991	-1.7545	-0.94537	8.24508	0.53768	-0.95455	-0.78846	-1.41574	2.1631	-0.40987	-1.21455	2.02988	-0.38718	-0.88571	-1.28399	-1.99301	-0.69167	-2.24779	-2.48184	-0.94415	0.62197	-1.5245	-1.60717	-1.01963	-0.58024	-1.61573	-1.63067	-1.14379	5.98255	0.47144	0.17532	-1.65094	2.88003	8.56301	-1.34312	-1.2248	-2.02284	-0.34406	-1.36938	-2.13143	-0.41438	2.09053	0.10832
744_1L	aCD47	2.10437	-1.18676	-2.17494	-1.86841	-1.53138	-2.02946	-0.83285	-0.43996	8.2552	-0.09409	-0.9484	-1.05371	-1.07593	-0.32317	-0.49911	-0.60759	1.53416	-0.02838	-1.23592	-0.77391	-2.55637	-0.67682	-1.15538	-1.69757	-0.41636	0.93565	0.11215	-0.7778	-1.15353	-1.00694	-1.19996	-1.66261	-2.22401	6.16314	0.52338	1.07359	-1.5703	2.62572	8.76633	-0.00561	-0.84784	-1.16141	1.24427	0.01361	-1.26237	-0.05616	1.15015	-2.60385
745_2L	aEGFRvIII CAR	0.97396	-0.70177	-0.35342	-0.12953	-0.00958	-1.44912	-0.32848	-0.51127	9.06272	0.82324	-0.37828	-0.10207	-0.81933	1.22687	0.66455	1.99098	1.5914	0.42142	-0.96747	-0.4583	-0.80492	-0.45084	-1.16346	-0.50759	0.74577	0.97382	-0.25903	-0.459	-1.16205	-0.35879	-0.9926	-1.28732	-0.64789	5.13596	0.50916	3.58713	-0.42078	2.42004	8.00802	-0.78159	-0.37986	-0.32539	0.56901	0.47292	-0.60741	-0.66324	1.61175	0.6346
745_NM	aEGFRvIII CAR	0.89855	-0.65694	-0.71081	-0.1098	0.03497	-2.63342	-0.75155	-0.76731	8.90826	-0.15683	-0.37774	-0.80003	-1.14881	0.6832	0.04635	0.60275	1.67865	0.21632	-1.25574	-0.63095	-1.07529	-0.77542	-1.29572	-0.90675	0.22253	0.67425	-0.24093	-0.68655	-1.20749	0.16997	-2.08549	-2.14039	-0.09171	3.81264	0.113	3.4407	-0.38284	2.43979	6.34554	0.46502	-0.74333	-0.37261	0.84697	0.5576	-0.52753	0.31861	1.03107	-0.70149
746_2R	aEGFRvIII CAR + aCD47	0.15897	-0.90624	-1.1253	-0.77117	-0.57397	-2.13301	-0.35171	-0.1481	8.33159	0.21868	-0.98895	-1.17268	-1.1514	-1.45434	-0.01565	-0.92178	1.38619	-0.54413	-0.52961	-0.75805	-1.8129	-0.34287	-1.75555	-1.76791	-0.6597	0.76385	-1.15624	-1.17577	-1.62142	-1.61146	-0.88069	-1.51563	-0.57748	5.70704	-0.05932	1.49268	-1.16831	2.86801	8.42987	-0.18994	-0.81634	-0.85708	0.36139	-0.2549	-1.6505	-0.37839	1.18042	-3.63104
747_1R	aEGFRvIII CAR + aCD47	0.69387	-1.06869	-2.07317	-0.97491	-1.84802	-1.95892	-1.08474	-0.33507	8.24336	0.04504	-1.42425	-1.51042	-2.04107	0.01441	-0.10518	0.37408	0.84556	-0.58409	-0.77512	-1.1639	-2.26815	-0.6652	-2.38035	-2.47897	-0.5607	1.64073	0.17926	-1.70727	-1.81107	-1.63556	-1.46042	-1.53895	-0.64859	5.94895	-0.17795	1.27824	-1.76836	2.71574	8.44197	-0.72675	-0.84693	-1.56459	0.4621	-0.54421	-2.06261	-0.72641	2.0884	-0.91028
759_NM	aEGFRvIII-SGRP CAR	0.46717	-1.07951	-0.3292	-0.39497	0.18978	-2.22297	-0.49597	0.44786	8.36334	0.24947	-0.21362	-0.29838	-0.6407	0.50154	0.07854	-0.98967	1.67801	0.20508	-0.53502	-0.42149	-1.09024	-0.86083	-1.48796	-1.45353	0.34185	0.69359	-1.57266	-0.7578	-1.01137	-1.42169	-1.05045	-1.59474	-1.13671	5.42809	0.07384	2.75725	-0.12179	3.03159	8.53857	-0.76431	-0.49546	-0.22571	1.05171	0.19543	-0.22947	-0.77534	1.50806	0.18537
761_1L	aEGFRvIII-SGRP CAR	1.01706	0.06327	-1.10894	-0.57184	-0.64974	-1.93279	-0.92173	-0.65114	9.14554	0.07323	-0.75708	1.40078	-0.82188	0.7181	0.70868	1.62047	2.03331	0.04046	-0.47426	-0.96587	-2.08936	-0.33259	-2.08511	-0.86386	-1.05415	1.45496	0.02683	-0.96528	-1.22707	-1.52498	-0.77625	-1.07379	-0.63918	5.22431	0.21344	3.50912	-1.23212	2.67953	7.74667	-0.33596	-0.34425	-0.6396	0.58767	-0.29069	-1.16694		2.20178	0.30794
878_NM	aCD19-SGRP CAR	1.72955	-0.03281	-0.85283	0.10658	-0.14672	-2.10369	-0.65301	-0.65576	9.01697	-0.18719	0.019	-0.24812	-0.66376	1.149	-0.16756	-1.12016	2.04315	-0.33521	-0.25421	-0.22364	-1.19793	-0.66909	-1.63858	-2.17872	-0.41868	0.89265	-0.04824	-0.62688	-1.09371	-0.76509	-0.87743	-1.02798	-0.89989	4.26547	0.47313	0.95052	-0.76694	2.55225	6.94157	-0.44568	-1.01242	0.04036	0.66772	0.4768	-0.66669	0.56073	0.89726	-0.19631
879_1L	aCD19 CAR	1.18903	-0.81907	-0.83566	-0.25248	0.42862	-2.2159	0.13821	-0.5601	9.03513	0.50681	-0.25448	-0.51228	-0.69676	-0.06871	0.14781	-0.6338	1.10147	-0.30702	-0.75424	-0.33688	-1.67584	-0.61599	-1.49735	-1.367	0.07485	0.60868	-1.3287	-0.43434	-0.45798	-0.95883	-1.13292	-0.82346	-0.37926	3.64861	0.22284	0.34901	-0.52671	2.09471	6.24523	-1.25999	-1.13561	0.03321	0.8765	-0.1219	-1.13493	0.4255	0.61368	-1.32696
879_NM	aCD19 CAR	2.14603	-0.62659	-0.47083	0.37343	0.14052	-2.04361	-0.2031	-0.71847	9.03966	0.3125	0.01769	-0.17495	-0.10859	1.31932	-0.11161	-0.93042	1.46633	0.00061	-1.01968	-0.46497	-0.67941	-0.58724	-1.1207	-1.34006	0.31839	0.32187	-0.33419	-0.73044	-1.43287	-0.82504	-0.35344	-0.65895	-0.4549	3.7874	0.55094	1.14	-0.48475	2.47493	6.92732	-2.95048	-0.60965	-0.21199	0.64241	0.48614	-0.32748	-0.6859	0.36833	0.21516
882_NM	aCD19-SGRP CAR	1.65409	-1.07739	-0.75839	-0.29511	0.13078	-2.14071	-0.46001	-0.50231	8.13013	0.17077	0.09134	0.41541	-0.30279	1.06723	-0.41029	-0.98969	1.4338	-0.17678	-0.31914	-0.21253	-1.93773	-0.53908	-1.30748	-1.70849	0.17218	0.80665	-1.0392	-0.43824	-1.13242	-0.40535	-0.4978	-1.65324	-0.41635	2.41788	0.61308	1.15502	-0.52599	2.58794	4.71317	0.25152	-0.7955	-0.18231	0.99393	-0.12748	-0.85337	-0.52711	0.7179	-0.01893
919_1L	aCD19 CAR	0.4416	-0.81154	-0.26361	0.22924	-0.34913	-1.9763	-0.14836	0.54316	9.02054	0.05694	-0.35987	-0.9083	-0.91168	-0.05518	-0.07595	-0.9625	1.63925	0.03818	-0.79033	-0.60553	-1.55382	-1.0194	-1.66867	-1.33589	-0.02457	0.00799	-2.61151	-0.79381	-1.11156	-1.51785	-1.60703	-0.78689	-0.50491	4.08906	0.0498	0.70614	-0.91445	2.04589	7.35394	-0.05091	-0.93105	-0.19935	0.62057	-0.33091	-0.93284	-0.85562	0.74055	-1.52941
921_5	Healthy	0.28789	-0.45799	-1.33475	-0.88235	-0.95258	-0.27431	-1.37101	-0.06174	9.21452	-0.43471	-0.87258	-1.94316	-1.17354	-1.09236	-1.17851	-0.64805	2.33597	-0.18933	-1.15993	-0.92196	-1.46437	-0.58464	-2.21333	-1.97012	-0.88456	2.16849	-0.16047	-1.25759	-1.45585	-2.47435	-0.65153	-1.67316	-1.17309	3.98175	-0.14178	-0.31124	-1.31763	2.79902	7.38947	-0.01784	-1.21453	-1.38904	0.0125	-0.47471	-1.56856	-0.18854	1.66059	-0.64446
921_6	Healthy	0.40712	-1.06069	-0.71996	-0.97312	-0.22803	-1.95973	-0.53791	2.65438	9.11301	0.27292	-0.49706	-0.72734	-0.648	-0.78382	-0.48953	-1.83623	1.70242	-0.41293	-1.18902	-0.46809	-1.96981	-0.59762	-2.08947	-2.26237	0.09862	1.31914	-0.7285	-0.57865	-0.90902	-1.96383	-0.674	-0.8613	-1.08023	4.2225	0.13535	-0.1368	-0.65526	2.25606	7.26734	-0.83701	-1.17443	-0.40474	0.62146	-0.04495	-1.23743		0.41787	-0.78355
924_2L	aCD19-SGRP CAR	1.45172	-0.55102	-0.61701	0.06758	-0.0039	-2.24006	-0.23182	0.34275	8.56232	0.36487	-0.39412	1.8085	-0.64082	0.39241	-0.22718	-0.7098	1.2791	0.30602	-0.82952	-0.33491	-0.90773	-1.09407	-1.18045	-1.8654	-0.39489	0.14574	-0.45205	-0.77516	-0.85939	-1.02566	-0.98911	-0.86326	-0.18303	2.97461	0.22985	0.95132	-0.39616	2.0686	5.62668	-0.74242	-1.10882	0.01244	0.95892	0.40413	-0.52947	-1.80297	0.66578	0.42226
927_2R	aCD19 CAR	1.80236	-0.50389	-0.66312	-0.11584	-0.54962	-2.0017	-0.45622	-0.53231	9.02576	0.25688	-0.28716	-1.18555	-1.48126	1.00858	-0.01816	-0.89447	1.12579	-0.13645	-0.38526	-0.30138	-0.49788	-0.85531	-1.48421	-1.85088	0.02507	1.14183	-0.55284	-1.0428	-1.48409	-0.80931	-1.01537	-1.16135	-0.81163	4.00621	0.46569	1.00063	-0.63899	2.10375	6.51321	-1.00332	-0.7147	-0.34102	0.30002	-0.5215	-0.88963	0.56443	0.92208	-1.45339
928_2R	aCD19-SGRP CAR	1.54834	-1.33081	-0.95537	-0.15427	-0.0379	-2.21179	-0.14527	0.92312	8.99485	0.06232	-0.54947	1.18276	-1.10683	0.59064	-0.53802	-0.41346	2.46005	-0.20428	-0.69931	-0.82419	-1.19248	-0.97352	-1.66959	-1.42564	0.46501	1.06978	-0.64635	-1.16158	-0.82734	-1.17719	-0.99321	-1.20858	-0.65945	4.93225	0.5578	1.41296	-0.32795	2.8625	8.27481	0.03539	-0.7113	-0.121	0.68917	0.16363	-1.01878	0.28035	1.40995	-0.70804
930_1L	aCD19 CAR	1.46791	-0.78029	-0.88179	-0.15061	-0.18379	-2.066	0.17172	-0.89901	8.96954	0.32053	-0.19382	-0.93525	-0.8911	0.58687	-0.6103	-1.12159	1.85663	-0.06962	-0.84568	-0.82377	-1.08815	-0.49705	-1.64555	-2.75688	-0.31501	0.81924	-0.81585	-0.95689	-0.93509	-0.88969	-0.7967	-0.83442	-0.71132	3.67671	0.35748	0.27646	-0.56961	2.3198	6.70256	0.01091	-1.10555	-0.22119	0.58407	0.25458	-1.12017	1.24635	0.97663	-1.54676
932_1R	aCD19 CAR	1.06013	-1.03439	-0.35311	-0.06232	0.50891	-1.55103	-0.02764	-0.6691	8.51394	0.5425	-0.44475	-0.61362	-0.72611	0.62089	-0.41461	-1.51578	2.20471	-0.52378	-0.81751	-0.58369	-1.46262	-1.03717	-1.77011	-2.17404	-0.16762	0.02396	-1.40095	-0.8171	-1.29863	-1.5119	-0.42	-1.49909	-1.24567	5.82858	0.26683	1.11146	-0.39673	2.4921	8.56063	0.05492	-1.2275	-0.33348	0.8441	-0.28014	-0.73359	-1.54772	0.89575	-1.40405
934_2L	aCD19-SGRP CAR	1.78562	-0.62097	-1.37005	-0.46516	-0.91081	-1.66951	-1.63009	-0.81741	7.88018	-0.25157	-1.22351	-0.38027	-1.80897	0.59911	-0.40293	-1.10499	1.61266	-0.68546	-1.54039	-1.17291	-1.41084	-0.81171	-2.16647	-3.10133	-1.57892	-0.87845	-1.54345	-1.94575	-1.33802	-1.21204	-1.84767	-1.28567	-1.29362	2.55924	0.4521	-0.06934	-1.34243	2.61164	4.46366	-0.67312	-0.7861	-1.25785	0.34027	-0.16101	-1.48393		-0.05631	-0.96734
955_NM	aCD19-SGRP CAR	0.82125	-0.09469	-0.0142	-0.53165	-0.06416	-1.83093	-0.52539	-0.63693	9.17909	0.13392	-0.3477	-0.48586	-0.17022	0.49021	0.09754	-1.03786	1.78536	0.15868	-0.51847	-0.55488	-1.61873	-0.82041	-1.25538	-1.32545	0.23792	0.55041	-1.26698	-0.53978	-0.98587	-1.05951	-0.84612	-1.37056	-0.5563	4.41656	0.33318	0.81227	-0.31322	2.58194	7.65771	-0.57185	-0.81374	-0.07458	1.22033	0.39027	-1.25416	-0.50446	0.58612	0.20211
B_696_1L	Vehicle	5.24378	1.20094	-0.15935	-0.56437	0.35954	-1.31333	-0.10253	-0.08423	8.98389	0.18543	2.43542	1.91959	-0.4502	6.69447	0.01338	-0.63644	2.254	0.01925	-0.80697	-0.73261	-1.88469	0.11415	-1.56418	-1.46745	-0.0076	1.19849	-0.17716	-0.65152	-0.50814	2.07382	-0.83096	-0.81218	-0.35812	5.71481	2.68576	0.41231	-0.22681	2.6512	7.95365	-0.91073	-0.7299	-0.3388	0.70392	0.58672	-0.76205	2.39562	0.9586	1.35784
B_696_NM	Vehicle	4.89758	1.37749	-1.0619	-0.36174	-0.60341	-1.64328	-1.09077	-0.71496	8.48936	0.24737	2.4913	-0.00021	-1.39244	5.92753	-0.71839	-1.09802	1.58343	-0.47851	-0.89211	-0.69052	-1.51467	-0.18984	-1.84356	-1.36909	-0.70822	1.25482	-0.17594	-1.46722	-1.39931	0.84126	-0.26732	-2.10975	-0.82177	6.31379	2.00772	0.04586	-1.44786	2.81753	8.3811	-0.83529	-1.08019	-1.47951	0.55759	-0.60783	-1.54814	1.97139	1.28753	1.51655
B_698_1L	Isotype	3.14503	-0.28729	0.45765	0.11669	0.69636	-1.79192	0.37038	1.72519	8.8521	-0.27186	1.71657	0.01312	-0.30412	4.4938	-1.05866	-1.2516	1.0141	0.08033	-0.05601	-0.26538	-0.77664	-0.26227	-0.9671	-2.10886	0.71436	1.67472	-0.42695	-0.39654	-0.62544	0.38729	-0.78089	-1.52561	-0.22081	5.1092	0.86071	1.00216	0.34747	2.18062	8.04698	-0.51623	-0.95731	0.2704	0.93894	0.55852	-0.94759	1.30526	1.29871	0.28696
B_732_3	Healthy	0.75273	-0.65114	-0.54352	0.25007	0.53226	-1.57586	0.14768	0.36894	8.94958	0.4478	-0.11771	-0.41675	0.09046	-0.04038	-0.08211	-0.54671	0.78248	-0.01034	-0.50473	-0.50238	-0.55885	-1.004	-0.98716	-1.68919	0.23005	0.12799	0.10195	-0.4477	-1.53734	-1.15349	-0.64326	-1.09567	0.25488	4.95664	0.10746	0.18959	-0.64966	2.46686	7.88951	-1.47231	-0.91984	-0.3241	1.15893	0.36865	-1.13322	0.23345	1.80801	0.01649
B_743_1R1L	aCD47	1.83279	-0.45123	-1.26545	-0.26956	-0.54798	-2.18943	-0.85504	-0.94267	8.89839	0.30901	-0.72384	-0.74451	-1.07291	0.55814	-0.38009	-1.83622	1.42313	-0.91329	-1.0094	-1.11632	-2.13441	-0.54122	-1.91687	-2.18475	-0.31864	0.32312	-0.59941	-1.39971	-1.63386	-1.1273	-0.70267	-1.43804	-0.89143	4.33528	-0.0307	-0.47823	-1.29706	2.94562	7.49679	-1.4754	-0.91035	-1.36184	0.61494	-0.11154	-1.2157	0.33488	1.09858	0.00031
B_743_2L	aCD47	2.21406	-0.61681	-0.34905	-0.33579	0.37798	-1.97569	-0.25711	-0.56081	8.9111	0.69062	-0.3976	-0.37783	-0.21255	0.88322	-0.27689	-1.06026	1.77349	-0.8119	-0.21906	-0.22742	-0.65304	-1.07577	-1.6755	-2.49699	0.52433	0.83643	-1.04111	-0.5129	-1.12587	-0.94494	-0.31304	-0.61169	-0.535	4.38486	0.66275	0.04935	-0.52074	2.97608	7.53046	-1.1661	-0.5339	-0.39914	0.88592	0.09441	-0.87542	-0.33969	0.33932	0.15817
B_744_1R	aCD47	3.07771	-0.12456	-0.4381	0.32092	-0.22628	-2.23267	-0.33827	-0.36531	8.75046	0.09272	-0.13431	0.12248	-0.64432	1.20273	-1.06345	-1.02568	1.5794	-0.63423	-0.72418	-0.78929	-0.85175	-0.59031	-1.49193	-1.61593	0.15468	0.59141	-0.04841	-0.8936	-1.15602	-0.43446	-0.89075	-1.22285	-0.98435	5.30685	1.09565	0.51787	-0.44461	2.44285	8.22887	-2.36378	-1.03913	-0.38298	0.83786	0.30538	-0.97004	1.10735	0.77233	0.41472
B_744_NM	aCD47	2.05133	-0.55966	-0.32854	-0.38288	-0.15517	-2.30014	-0.25714	-0.71815	8.92407	0.04371	0.01828	-0.36272	-1.05081	1.03828	-0.18126	-0.98673	1.37861	-0.31556	-0.527	-0.16854	-1.66549	-0.60822	-1.41382	-2.11934	-0.05195	1.1063	-0.5288	-0.71368	-1.15681	-1.09815	-0.4066	-0.82631	0.02054	4.76904	0.81069	0.52332	-0.14943	2.41494	8.01245	-0.64116	-0.75652	-0.14159	0.76492	0.54952	-0.86784	0.22002	0.6845	0.1881
B_745_1L	aEGFRvIII CAR	0.65384	-0.65467	0.43788	0.09097	0.76916	-1.53118	0.06479	-0.46092	8.57348	0.10394	0.06013	-0.57775	0.29635	0.20044	0.18504	-0.56032	1.61371	0.31455	-0.32658	-0.43439	-0.34405	-0.26499	-0.79164	-1.63567	0.37739	1.11343	-0.77659	-0.06114	-0.45036	-0.76812	-0.58893	-0.50671	-0.70451	2.76676	0.56013	3.27967	-0.12831	2.45201	5.56892	0.21753	-0.56106	0.21148	1.12099	0.66308	-0.65332	-1.81724	0.8948	0.12277
B_745_1R1L	aEGFRvIII CAR	0.79225	-0.65901	-0.51074	0.21056	0.45389	-1.65088	-0.13969	-0.34391	8.5065	-0.08622	-0.21992	-0.59078	-1.33208	0.3424	-0.50719	0.65156	1.31268	0.11389	-0.39254	-0.48492	-0.87267	-1.07116	-1.50755	-1.12572	0.24889	1.4879	-0.91265	-0.43847	-0.73125	-0.84314	-1.40487	-1.35187	-0.8777	5.58993	0.23587	2.92348	-0.39153	2.97478	8.55255	-0.50711	-0.56875	0.11126	0.8478	0.27323	-0.79949	-0.42044	1.46225	-1.24578
B_745_2R	aEGFRvIII CAR	2.72294	-0.05417	-0.24901	0.0129	0.1317	-2.27119	-0.44343	-0.52272	8.81493	0.043	-0.5098	3.07691	-1.02047	0.27004	0.38684	2.44211	1.22142	-0.49974	-0.90888	-0.30118	-1.31082	-0.45775	-1.55389	-2.20094	0.18973	0.89239	-1.00708	-0.7393	-0.77898	-0.59489	-1.36213	-1.13282	-0.80006	4.91849	0.30224	1.9811	-0.61094	2.71275	7.96012	0.24512	-0.69917	-0.24616	0.93628	0.21221	-0.80644	-1.04656	1.10775	-1.75814
B_747_1R1L	aEGFRvIII CAR + aCD47	1.57755	-1.04869	-0.16796	0.30769	0.73849	-0.93635	-0.26881	-0.44259	8.58777	0.11109	-0.13742	1.14932	-0.28147	0.28339	-0.17363	2.07508	0.87795	-0.09666	-0.73105	0.05563	-0.764	-0.63026	-1.30781	-2.90798	0.57703	0.62083	-0.31144	-0.62268	-0.72839	-0.09944	-0.61927	-0.58782	-0.57897	3.63207	0.29721	0.19522	0.0842	2.10468	5.53148	-0.20173	-0.6524	0.26121	0.68506	0.27295	-0.71902	0.94553	0.84939	-0.19768
B_747_NM	aEGFRvIII CAR + aCD47	3.13809	-0.84574	-0.33402	0.26161	-0.27312	-2.43863	-0.07155	-0.94445	8.87029	-0.14749	-0.37867	5.00623	-1.01499	1.72364	-0.12668	2.94531	1.24531	-0.16374	-1.06494	-0.39258	-1.12713	0.09967	-1.80046	-1.67147	-0.05371	0.54635	-0.51202	-0.48301	-0.98974	0.31385	-0.61414	-2.08893	-0.8708	5.383	0.58879	1.65373	-1.02869	2.37267	7.8197	0.03607	-0.86885	-0.51055	0.69003	0.28423	-0.45766	1.05497	0.56837	-0.21477
B_758_1R	aEGFRvIII-SGRP CAR	0.42732	-0.70552	-1.66293	-2.01026	-1.64194	-1.8032	-1.09178	-0.4867	8.78674	-0.02628	-0.98832	-1.02582	-1.50194	-0.39747	-0.4719	0.22533	1.86024	0.04544	-1.1807	-0.73243	-1.63674	-1.07943	-2.67042	-2.14756	-1.05816	0.50472	-1.25702	-1.66445	-1.1654	-1.9125	-0.90725	-1.69732	-1.8332	5.28142	-0.13068	3.77676	-1.06468	2.98799	8.16249	-0.13319	-0.29775	-1.28748	0.8125	-0.55529	-0.84275	-2.66456	1.09738	-4.36052
B_758_NM	aEGFRvIII-SGRP CAR	0.43604	-0.37975	-0.47592	0.0987	0.4174	-0.80737	-0.15695	-0.32045	8.56866	0.34352	-0.18901	-0.40502	-0.67164	-0.2615	-0.28586	-1.07407	1.39734	-0.13201	-0.39436	-0.83381	-1.43809	-0.64298	-1.44653	-1.40394	0.34003	0.69524	-1.50292	-0.64839	-0.96214	-1.26789	-1.09408	-0.55984	-0.43795	5.6592	0.10873	2.00742	-0.33247	2.53697	8.5411	-0.53642	-0.35783	-0.31626	0.42166	0.29541	-0.87523	0.31996	1.25123	0.13607
B_761_NM	aEGFRvIII-SGRP CAR	0.71644	-0.14405	-0.6641	-0.62684	-0.02176	-0.41939	0.07428	-0.08518	9.06356	0.09628	-0.58475	0.05915	-0.47835	1.78422	0.73824	2.97086	2.09347	0.64549	-0.23871	-0.36304	-1.34598	-0.02431	-1.54839	-1.02684	0.17227	2.09882	-0.14804	-0.364	-0.77828	-0.79757	-1.72082	-0.31898	-0.19139	6.40024	-0.00656	3.34439	-0.54565	3.51257	8.47432	-0.66008	0.05683	-0.45741	0.70635	-0.08438	0.08691	-0.44587	2.24966	-0.02892
LOD		1.34357	0.32054	0.33725	0.96361	1.12898	-0.20825	1.1245	0.18659	2.77832	1.2415	0.71438	0.74635	0.88844	0.83163	0.84822	0.02855	0.54674	0.99909	0.46258	0.5675	-0.53195	0.18147	0.738	-0.24199	0.81017	1.79519	0.47555	0.36676	-0.37913	-0.17447	0.34179	0.61676	0.81831	0.91364	1.11564	0.66884	0.27521	-0.35283	0.31813	1.10753	0.28303	0.85309	1.59987	1.02708	0.15105	1.88059	0.76378	0.9326
Missing Data freq.		0.42857	0.88095	0.95238	1	1	1	1	0.78571	0	1	0.83333	0.7619	1	0.57143	1	0.7619	0	1	1	1	0.95238	0.97619	1	1	1	0.95238	1	1	1	0.7619	1	1	1	0	0.85714	0.40476	0.97619	0	0	1	1	1	1	1	1	0.88095	0.2619	0.90476
Normalization		IPC Normalized	IPC Normalized	IPC Normalized	IPC Normalized	IPC Normalized	IPC Normalized	IPC Normalized	IPC Normalized	IPC Normalized	IPC Normalized	IPC Normalized	IPC Normalized	IPC Normalized	IPC Normalized	IPC Normalized	IPC Normalized	IPC Normalized	IPC Normalized	IPC Normalized	IPC Normalized	IPC Normalized	IPC Normalized	IPC Normalized	IPC Normalized	IPC Normalized	IPC Normalized	IPC Normalized	IPC Normalized	IPC Normalized	IPC Normalized	IPC Normalized	IPC Normalized	IPC Normalized	IPC Normalized	IPC Normalized	IPC Normalized	IPC Normalized	IPC Normalized	IPC Normalized	IPC Normalized	IPC Normalized	IPC Normalized	IPC Normalized	IPC Normalized	IPC Normalized	IPC Normalized	IPC Normalized	IPC Normalized
B = sample was also analyzed in dataset 1 and used to "bridge" both datasets
[truncated: 45 more columns]
