# Supplementary material for: Enhancing anti-EGFRvIII CAR T cell therapy against glioblastoma with a paracrine SIRPγ-derived CD47 blocker
Source: Nat Commun. 2024 Nov 9;15:9718. doi: 10.1038/s41467-024-54129-w (PMC11550474; doi:10.1038/s41467-024-54129-w)
Supplement: Supplementary file 17 — Source Data [file 41467_2024_54129_MOESM17_ESM.xlsx]

## Sheet: Figure 1h
mCherry	Donor	aEGFRvIII CAR	aEGFRvIII-SGRP CAR
	HD23	5.14	3.141
	HD24	1.679	1.723
	HD25	1.928	2.081
	HD26	1.595	1.838
SGRP	Donor	aEGFRvIII CAR	aEGFRvIII-SGRP CAR
	HD23	0	4.401
	HD24	0.002	2.391
	HD25	0	3.438
	HD26	0.001	3.045

## Sheet: Figure 1i
Protein	log2 (fold change)	-log10 (qValue)
SGRP	6.65453	8.60481
H2AZ1	1.3269	6.35331
H2AX	1.89479	5.60206
H2AC6	1.81402	5.60206
PDIA6	1.19359	5.36536
ERO1A	1.15569	5.15769
CANX	1.21489	4.85109
CALR	0.945839	4.78415
LIMA1	1.15102	4.78415
ERP29	1.23314	4.78222
NPC2	0.827128	4.69147
PRKCSH	1.19049	4.5835
RPL18A	-0.79727	4.5835
MAN2B1	1.06701	4.50292
H1-5	1.1742	4.43252
MACROH2A1	1.12983	4.33238
H2AC15	1.12515	4.33238
RPS4X	-0.886719	4.21144
DLD	0.650429	4.20309
H1-3	1.00812	4.07252
PDIA3	0.861312	4.05577
P4HB	0.788691	4.04654
H1-4	0.990837	4.04654
RPL3	-0.617501	4.04654
RPL13A	-0.77299	4.04654
RPL27	-0.901668	4.04654
MYDGF	0.835564	4.04654
RPL36AL	-0.974173	4.04654
RPL26L1	-0.925522	4.04654
RPL35A	-0.834654	4.03216
RPS16	-0.681216	4.03216
RPS25	-0.76517	4.00827
NAP1L1	-0.889747	3.99266
RPL15	-0.862827	3.99266
PDIA4	0.792258	3.99227
HSPA5	0.590299	3.97579
RPS11	-0.699063	3.97579
H2BC8	1.11609	3.95937
RPL36	-1.28804	3.94506
H2AC21	1.22316	3.93595
RPS15A	-0.616142	3.76244
CALU	1.02672	3.73808
DNASE2	0.580172	3.7301
SPATS2L	1.11839	3.70632
PPP5C	-0.741904	3.68401
STRAP	-1.08809	3.64223
FAM107B	-0.816318	3.6207
SPOCK1	2.24738	3.58311
PRPF8	-1.74589	3.54321
ORM1	1.39164	3.47118
RPL32	-0.632625	3.47118
HMGA1	1.10402	3.44373
IL16	-0.443367	3.44373
HPX	1.39012	3.41476
RPS26	-0.694272	3.38647
HSP90B1	0.620978	3.34036
HP	1.22338	3.33485
TARDBP	-1.87655	3.33485
CXCL10	2.2065	3.32901
RPL14	-0.664818	3.32901
RPS18	-0.710847	3.31672
H2BC21	1.12655	3.30727
INHBA	-1.3399	3.29184
TBCB	-1.51696	3.27593
RPL6	-0.644405	3.25743
CD8A	1.17445	3.24105
COX17	-1.53056	3.2359
RPL35	-0.779624	3.20814
IL3	-1.02586	3.20627
RPSA	-0.439133	3.20627
H3C14	1.97797	3.20627
PYCARD	1.58486	3.20627
UBTF	-0.880366	3.2021
AIFM1	0.603822	3.18374
SRGN	0.603861	3.18374
RPS23	-0.626998	3.18374
H3C1	1.06848	3.18374
H2AC7	0.915247	3.17336
DBI	-0.695423	3.16819
AZGP1	1.42466	3.1647
MDH2	0.462709	3.1647
RPS27L	-0.778007	3.1647
CNPY2	1.60319	3.16174
H3-3A	1.76637	3.15915
RPL10	-0.784442	3.15512
APOH	1.21137	3.14881
RPS2	-0.418258	3.14814
A1BG	1.48834	3.13964
TF	1.40434	3.1256
H2BC12	0.950387	3.07961
AFM	1.4435	3.06743
VASP	-0.434545	3.06743
H4C9	1.07018	3.02181
NPM1	1.21504	2.98579
AHSG	1.24287	2.96902
EEF1G	-0.48976	2.94873
LRG1	1.46221	2.94534
ATP5PF	2.12456	2.93146
TRA2A	-0.646472	2.91162
H2BC14	0.695884	2.91162
PSMD11	-0.54429	2.89914
ALB	1.70893	2.88667
RPS24	-0.543393	2.81363
ECH1	0.927093	2.80167
TOP1	0.780386	2.79589
HBB	1.03639	2.75603
APRT	-1.41689	2.72738
PURA	-0.554474	2.71207
RPL18	-0.676051	2.71207
GANAB	0.538113	2.69969
AMBP	1.46305	2.69822
DDX3X	-0.485076	2.65587
HSPE1	0.48068	2.65587
GFUS	-0.499696	2.65587
PAG1	-1.43944	2.65587
HBA1	1.13814	2.65403
MTA2	-1.67828	2.61899
RPL17	-0.392364	2.61899
NUCB2	0.563073	2.61899
CCDC50	-1.68238	2.61899
TIMP1	0.773792	2.61729
HSPD1	0.485835	2.613
STK4	-0.640942	2.613
APOA2	1.21966	2.61254
PPP1R12A	-0.646934	2.60723
EPS15	-0.448879	2.60723
MAT2A	-0.382758	2.6069
TSTD1	-0.832952	2.59146
RPS13	-1.02747	2.58104
PGLYRP2	1.11768	2.58046
CLSTN1	0.827744	2.5598
RPL29	-0.492885	2.5598
MAP2K2	-1.2007	2.55611
MTHFD1	-0.670439	2.54251
YWHAH	-0.52261	2.54251
HDAC1	0.54377	2.54048
HNRNPAB	0.407994	2.53348
CTSD	0.440003	2.50342
STX3	-1.18072	2.50218
AGFG1	-0.555809	2.49464
RUVBL2	-0.409448	2.48291
TNFSF11	0.799605	2.48039
CTSW	0.795404	2.48039
PKN1	-1.74771	2.46398
CTSC	0.56502	2.45292
B4GALT5	-1.32265	2.43708
YBX1	-0.415771	2.43707
LPXN	-0.369862	2.43703
RPL8	-0.377653	2.41777
CSF2	-1.00096	2.399
CAPG	-0.438155	2.399
CNDP2	-0.425285	2.39275
MTSS1	-1.40199	2.39241
CLTC	-0.426365	2.3889
FURIN	0.573864	2.38585
GNS	0.462622	2.38585
SRSF11	-1.47165	2.36892
FERMT3	-0.688037	2.31832
EFHD2	-0.29705	2.31503
HYOU1	0.296979	2.30112
PRDX6	-0.421767	2.29826
PAK2	-0.44303	2.27467
CD70	0.405767	2.26959
GLIPR2	-1.63514	2.26959
APOC3	2.31173	2.25991
G6PD	-0.616525	2.25991
SND1	-0.395029	2.23759
APEX1	0.696385	2.22124
TTR	1.38394	2.21201
CPSF7	-2.16356	2.21201
ABRACL	-0.825121	2.20155
TAF15	0.528469	2.19952
BANF1	0.317671	2.18971
RPS3	-0.358065	2.18971
CLIP1	-0.659763	2.18971
RPL34	-0.616217	2.18971
SEPTIN9	-0.579919	2.18971
KPNA4	-0.533544	2.16413
RPS3A	-0.350956	2.16413
RPL30	-0.377408	2.16413
ACTG1	-0.600626	2.16413
EIF4A1	-0.356956	2.15636
RPL23	-0.428347	2.15636
TBCA	-0.442134	2.146
UBA5	-1.16442	2.14375
POLR2A	-0.338223	2.1369
LSM8	-0.7547	2.12967
SSB	0.443566	2.12967
CAD	-0.361735	2.12967
PSMB4	-1.05552	2.12967
GINS3	-1.24095	2.12967
RACGAP1	1.00198	2.12967
PSMD9	0.831365	2.12955
SHMT2	-0.641738	2.12955
CD5	0.520584	2.12311
YARS1	0.495002	2.11877
RPS8	-0.479868	2.10709
PPM1B	-0.652123	2.10211
EIF3I	-0.420434	2.10203
PSIP1	0.397967	2.08446
KEL	1.53028	2.08446
RPL28	-0.50039	2.08177
RBM4	-1.13105	2.08177
UBE2NL	-0.649809	2.0744
SMARCC2	0.548917	2.06647
HPRT1	-0.49406	2.06384
EML2	-0.404669	2.06198
OGT	-1.13082	2.06099
ARPC4	-0.616488	2.06099
CHORDC1	0.536917	2.05559
AFDN	-0.443786	2.04518
HSPA4L	-0.827369	2.04158
BABAM1	-0.68582	2.04158
RPS10	-0.403005	2.02869
ENO2	-0.386123	2.01981
NONO	0.585673	2.00829
PPP2CB	-0.491292	1.9984
COPS3	-0.616002	1.9984
HNRNPA1	0.423404	1.97847
H1-1	1.46339	1.97492
BIN2	-1.46169	1.96458
IMPDH2	-0.678566	1.9643
ADAM19	0.418835	1.9643
ANXA2	0.44821	1.96277
BTF3	0.414579	1.96277
B2M	0.454335	1.96242
RPS14	-0.321628	1.95512
ATIC	-0.37903	1.93437
MANF	0.938131	1.93437
UBE2K	-0.419424	1.93437
SCFD1	-1.67316	1.93437
VTA1	-0.684836	1.92945
GATAD2A	-0.492923	1.89902
VARS1	-0.419097	1.89783
PRDX3	0.532556	1.89783
SNX18	-1.54477	1.89783
NAP1L4	-0.437871	1.89783
MAT2B	-0.300382	1.89201
DNAJC8	0.309258	1.89168
PRPS2	-0.600535	1.88701
AIP	-0.372365	1.88011
H1-2	0.848402	1.86653
RPL13	-0.24448	1.85028
RACK1	-0.278151	1.8447
MCM2	-0.364451	1.84281
ARHGDIA	-0.322244	1.82357
UBR4	-1.15254	1.80792
CBR3	-1.20593	1.7869
DENR	-1.04143	1.76968
ESD	-0.569892	1.76968
SH3BGRL3	-0.472329	1.76968
STK24	-0.555147	1.76261
BOLA2B	-0.561523	1.75101
CSTB	-0.534127	1.75081
TXNRD1	-0.358393	1.74902
RPL19	-0.549033	1.73992
RRP9	-0.365125	1.73766
ALYREF	0.575915	1.73766
XRCC6	0.23908	1.72992
EWSR1	0.243345	1.72992
TTC1	-0.241779	1.72992
EIF4G3	0.950506	1.72856
SSBP1	0.671976	1.72856
ARL3	-2.97366	1.72272
TMSB4X	-0.745229	1.71845
RPL21	-0.372635	1.71312
CALM1	-0.251072	1.70891
ITGB2	0.315561	1.7071
CSE1L	0.566046	1.7071
FOCAD	-1.70636	1.7071
BARGIN	-0.467549	1.7071
RTN4	-0.630549	1.7006
RGS10	-1.43083	1.69631
PPP6R1	-0.658027	1.6888
FN1	0.535433	1.68815
EIF2S1	-0.314837	1.68815
RAC2	-0.541662	1.68815
NUCB1	0.643197	1.68804
SH2D2A	-0.524325	1.68531
BLMH	0.76187	1.68499
NCL	0.451796	1.68236
RPA3	-0.73185	1.68236
RPL7	-0.456786	1.67351
CLU	0.39396	1.66282
CST7	0.603484	1.65948
TRA2B	-0.239329	1.65948
MYO1G	0.642437	1.6464
TNFAIP8	-1.01603	1.64629
BPGM	0.735726	1.64629
TPT1	-0.180172	1.64629
SDF4	0.663604	1.64584
PPIB	0.428556	1.64122
FARSB	-1.00369	1.64122
CAPZA2	0.367384	1.63547
ESYT1	-0.563328	1.62925
HNRNPM	-0.217585	1.6206
TFRC	0.444486	1.61931
DDX5	-0.385634	1.61931
CEP250	0.790216	1.61918
H2BC15	0.47645	1.61742
LARS1	-0.78584	1.61634
DNM2	-0.60893	1.61409
RNASET2	0.426722	1.60282
PPP1R18	-0.205298	1.60282
HLA-DQB1	0.40268	1.6022
UBE2V2	-0.350106	1.58995
HMOX2	1.03309	1.57536
HARS1	-0.2833	1.5708
FKBP1A	-0.284176	1.5708
SPOCK2	0.615091	1.5708
BSG	0.294938	1.5572
ACOT7	-0.306997	1.55691
KNG1	0.46159	1.55691
HNRNPH2	1.64332	1.55691
SPTAN1	0.888268	1.55691
CDKN2AIP	-0.977261	1.55546
GZMB	0.336854	1.54148
PPP1R7	-0.483818	1.53435
SLAIN2	-2.72753	1.52281
PFKL	-1.08935	1.52189
PGD	-0.237904	1.513
DDX19A	-0.257941	1.513
PSMC6	-0.376601	1.50816
IK	-0.545889	1.50273
ETF1	0.543616	1.49097
SDC4	-0.881829	1.48359
IL2RA	0.342481	1.46526
MAP4	0.240824	1.46183
CYRIB	-0.506063	1.46183
PSAP	0.462834	1.46041
RAB1B	0.272142	1.46041
RAN	-0.289297	1.4592
ACTN1	-0.41377	1.45522
SEMA7A	-0.445539	1.4531
RNF113A	-2.06727	1.44726
EEF1E1	-0.361356	1.44725
S100A4	-0.367771	1.44725
AK2	0.54396	1.44012
WIPF1	-0.410809	1.42899
ANP32E	-0.305841	1.42899
AGA	1.31931	1.42416
SELPLG	0.348937	1.41361
EIF3E	-0.95624	1.41004
COPG1	-0.26992	1.41004
SNRPGP15	0.627201	1.40912
GMFG	-0.52785	1.40004
ARHGEF2	-0.332103	1.39187
RPL22	-0.238518	1.38832
ITGAL	0.255852	1.38086
H2BC5	0.381617	1.37835
HNRNPC	0.303783	1.37756
ARL6IP4	0.531106	1.37756
BZW1	-0.591548	1.37756
EIF3G	0.790325	1.37672
RTCB	0.211842	1.37287
NHP2	0.924759	1.37087
RPL11	-0.243164	1.36752
ACTN4	-0.362424	1.36296
ACO2	-0.692536	1.36296
CAB39	-0.262096	1.36296
PMCH	1.5629	1.36229
TUBB	-0.324574	1.35861
DHX15	-0.234899	1.33573
SNRPB2	-0.465977	1.33318
MAGED2	-0.455394	1.33318
BCAT1	-0.403062	1.32447
TUBA1B	-0.342106	1.32447
SLC39A14	0.611182	1.32017
PRKAR1A	-0.44501	1.31744
MATR3	-0.366074	1.31744
RPLP1	0.503113	1.30844
XRCC5	0.289416	1.30667
DARS1	-0.860912	1.30667
CSF1	0.425246	1.30364
H2BC26	0.394809	1.30364
G3BP2	-0.280187	1.30364
LSM3	-0.357188	1.30212
MCM7	-0.465819	1.29561
HNRNPD	0.127336	1.28896
RECQL	-0.704247	1.27299
TUBB4B	-0.275917	1.27299
SEPTIN11	-0.331923	1.27299
HMGN1	0.519473	1.26886
ASMTL	0.954542	1.26746
PSMD3	0.295832	1.26481
HAT1	-0.288733	1.26016
RPS5	-0.219098	1.26016
SF3B2	0.259746	1.26016
CHCHD2P9	-0.601519	1.26016
EHBP1L1	-0.536733	1.26016
PFDN5	-0.654788	1.26016
PTPRK	1.71135	1.25938
CNBP	0.515033	1.24647
CACYBP	0.265374	1.24647
PIN1	0.461821	1.24647
PHGDH	0.510465	1.23491
PFDN1	-0.255567	1.23491
LEMD3	0.390336	1.23491
SF3A2	0.38544	1.22736
RPEL1	-0.912811	1.22422
PSMA3	-0.470916	1.21933
CAST	-0.259233	1.21432
GSR	0.257568	1.21376
LMNA	0.394144	1.21376
RPLP0	0.597007	1.21376
UBA1	-0.319867	1.21376
ANP32B	0.582768	1.21376
MYH9	0.151701	1.20996
ARGLU1	0.237352	1.20996
SPAG7	1.17986	1.2035
HYPK	0.531167	1.20196
RAD21	0.338677	1.20059
FASN	-0.330356	1.19936
RPS27A	-0.303741	1.19647
CPOX	0.303096	1.19571
PTMA	-0.325545	1.19278
WDR82	-0.85783	1.1914
RAB11A	-0.261158	1.18978
RPL9	-0.355821	1.17909
LCP2	-0.160275	1.17909
NARS1	-0.279587	1.17651
AHCY	-0.40909	1.17651
SART1	-0.494907	1.17636
APP	0.643208	1.17557
OXCT1	-0.610189	1.17507
HDDC3	-0.642509	1.17485
ICAM1	0.714461	1.17358
ZRANB2	0.271255	1.17125
STIM1	-0.695826	1.16117
SEC22B	-0.606791	1.15593
RPL23A	0.224696	1.15593
SRSF3	-0.181743	1.14786
PML	-0.547125	1.13685
PSME3IP1	-1.25139	1.13685
HMGB1	0.161491	1.13607
PFN1	-0.229528	1.13509
MVD	0.787497	1.13509
SET	0.493425	1.13509
PFKP	-0.556081	1.13509
ADRM1	-0.229047	1.13509
TERF2IP	-0.335428	1.13509
ADA2	1.40451	1.13509
PSAT1	-0.56568	1.13509
DAZAP1	0.363397	1.13385
DNAJC17	1.04368	1.12896
HNRNPDL	0.276745	1.12619
LAMTOR5	0.188575	1.12385
PSMD5	-1.20581	1.12385
OSBPL8	-0.599838	1.12385
NUCKS1	0.227109	1.12206
SEPTIN7	-0.144468	1.11858
EIF4EBP2	-1.23589	1.11782
PUF60	-0.327155	1.11782
GNG2	-0.326402	1.11215
S100A6	-0.526184	1.10661
RSL1D1	0.773447	1.10272
GNLY	0.332853	1.10272
TWF2	0.245227	1.10272
CXCL8	0.796153	1.09842
SDF2L1	0.804956	1.09641
CREB1	-0.332166	1.08969
PARP1	0.20892	1.0894
PTPN6	0.488306	1.0894
SRSF9	-0.516089	1.08389
GSTO1	-0.207278	1.08269
SCD	-0.839118	1.08118
NIT2	1.20837	1.08118
HTATSF1	-0.197776	1.0792
SEC23B	0.216881	1.07754
ZC3HC1	-0.787184	1.07754
TCERG1	0.301621	1.07712
PAPSS1	-0.908398	1.07712
DDB1	0.190081	1.07712
STK10	-0.381632	1.07441
SPN	-0.288311	1.07441
TNFRSF8	0.691349	1.07441
THOP1	-0.615463	1.07441
SSRP1	0.313426	1.07441
LASP1	-0.1992	1.07441
RASAL3	-0.475248	1.07441
GAR1	-0.556537	1.07441
PPP1R16B	0.49962	1.06997
CTNNBL1	-1.25985	1.06256
NSFL1C	-0.236018	1.06256
NFKB2	-0.338491	1.0586
SOD1	0.223309	1.05838
BMP2	-0.916318	1.05187
IL9	1.7899	1.05187
SARS1	-0.412009	1.05159
GBP2	-0.81004	1.05007
COTL1	-0.673224	1.04799
GLUD1	-0.377445	1.04727
HINT2	-0.293055	1.04637
ANXA5	0.40767	1.04348
PTPA	-1.0243	1.03522
PRKDC	-0.782814	1.03184
CBFB	-0.307423	1.03184
TPM2	0.354226	1.00946
TCEA1	0.303033	1.00431
CPSF6	0.294487	1.00416
CCT5	0.209311	0.997698
CNN2	0.17561	0.995718
UBQLN1	0.169198	0.990484
THOC2	-0.617049	0.984105
DEF6	-0.473017	0.98301
PA2G4	-0.161982	0.98289
PRF1	1.08449	0.981769
GRIPAP1	-0.398103	0.980798
C16orf54	0.23509	0.974674
SLC38A10	-0.211784	0.974325
H2BC18	0.422419	0.973958
STIP1	0.193385	0.972148
USO1	-0.367098	0.962638
ILF2	0.211711	0.942184
BUB3	-0.298607	0.939407
SNRNP40	0.385147	0.938657
RARS1	-0.401952	0.937826
ZC3H11B	-0.8222	0.931693
SMC2	-0.549737	0.93122
TALDO1	-0.175341	0.93122
NEU1	0.206486	0.922494
CELF2	0.341583	0.922379
TNF	-0.770377	0.921818
FUS	0.273836	0.921818
SF3B1	0.272752	0.921096
GRAP2	-0.443468	0.920058
EIF2S3	-0.309991	0.913039
MCM4	0.173888	0.90764
RBM3	0.302463	0.900221
DYNC1I2	-0.14675	0.899569
GART	-0.307026	0.894763
PPP2R1A	-0.242234	0.894763
PHPT1	-0.346817	0.894763
CLTA	0.200009	0.892433
CUTA	0.232715	0.891261
DAP	-0.392918	0.891261
TES	-1.16327	0.888928
HNRNPK	0.199548	0.888285
GON7	0.474268	0.888278
SNRPC	0.489925	0.887673
PSMB9	0.169943	0.887673
ENSA	0.298829	0.886077
YWHAZ	-0.30073	0.883921
STMN1	-0.178157	0.883844
PTBP1	0.0996973	0.880553
EIF3D	-0.242804	0.87154
ATP1A1	-0.147882	0.86992
BAG2	0.804735	0.866781
MAPK1IP1L	0.285029	0.851876
HCFC1	-0.385794	0.847722
DDX39B	-0.226575	0.847722
TEX264	0.3452	0.840885
DCTN1	0.161948	0.837699
SF3B3	-0.428983	0.837367
MCM5	0.450241	0.837176
PTPRJ	-0.230082	0.832001
APLP2	0.486048	0.829943
CD48	0.193131	0.827792
GMIP	-0.549965	0.827792
FH	0.297892	0.821293
TXLNA	0.314305	0.814519
LGALS1	0.18349	0.809465
FLOT1	-0.442287	0.806495
SNRPE	0.301172	0.804865
CCT8	-0.103528	0.803324
PAFAH1B1	0.309208	0.802591
PPP1R2	-0.257132	0.800351
FEN1	-0.232257	0.787542
HMGN2	0.311597	0.787154
GNB3	-0.361531	0.785386
SYTL2	-0.300116	0.782234
MCM6	-0.123233	0.781959
SEC31A	0.157755	0.781594
HDGF	0.246572	0.781594
FYB1	-0.546981	0.777187
NUDT5	0.132614	0.777187
PGM1	-0.229852	0.770445
CD74	0.576994	0.768041
SNW1	-0.368329	0.767691
ADSS2	-0.296702	0.766424
PSMA5	-0.183088	0.764866
RPL38	-0.296786	0.764866
CCL1	-0.366161	0.764572
SRP9	0.149175	0.763515
NME1	-0.263864	0.761095
TCP1	-0.12332	0.760203
LCP1	-0.343977	0.752607
SAFB2	0.136726	0.748576
PGLS	-0.345374	0.746668
HLA-A	0.164374	0.746668
ENTPD1	-0.302386	0.746668
TPM4	-0.196434	0.743474
TXN	0.142678	0.739839
GPI	0.15409	0.730064
DPYSL2	-0.146787	0.729654
OPTN	-0.474766	0.729654
IKZF1	-0.251066	0.727908
UGP2	-0.239564	0.727908
SPTBN4	-0.251819	0.724718
PAFAH1B3	-0.407728	0.720735
FMNL1	-0.516081	0.720165
PGAM1	-0.33216	0.720165
ATP5F1A	0.480041	0.720165
PCBP1	0.105058	0.720165
ZC3H15	0.363256	0.720165
MDH1	-0.22612	0.719307
YWHAE	-0.217821	0.719307
PSMB10	-0.27832	0.715942
HSP90AA1	0.188037	0.71511
KHSRP	0.162823	0.71511
CST6	-0.885332	0.713395
TPR	0.152085	0.712633
NPLOC4	0.499237	0.712633
SRP68	-0.511722	0.712633
PQBP1	-0.373439	0.712462
CHMP4B	-0.176486	0.698128
SIT1	-0.472851	0.697708
DCPS	-0.148298	0.695329
TPD52L2	0.193876	0.694752
RNH1	0.293425	0.694752
CCT6A	-0.111996	0.694417
SH3BGRL	-0.12539	0.692402
BCAP31	-0.200568	0.691122
JPT1	-0.175503	0.686151
RPA2	0.544184	0.683317
SFPQ	0.147326	0.683317
AARS1	-0.252902	0.683317
KCNAB2	1.0693	0.683317
WASF2	-0.343974	0.680758
HAGH	-0.232976	0.678454
SNRPF	0.722129	0.677978
CLIC1	-0.178772	0.675707
RPS17	0.250476	0.675707
HSPA1A	0.103099	0.675707
MSN	-0.18273	0.675707
NAE1	-0.65476	0.675707
PFDN2	-0.0796918	0.675707
HNRNPA2B1	0.122137	0.673458
FLII	-0.165672	0.669968
QSOX1	0.235342	0.66977
ACAA2	0.189147	0.669121
SNRNP200	-0.086725	0.664284
ROCK1	0.304422	0.660609
CCT2	0.0703937	0.657944
SLC3A2	0.564503	0.657398
CAP1	-0.134826	0.654157
SF3A1	0.11298	0.654157
PURB	-0.185316	0.654157
CCDC25	-0.490772	0.65384
AP2M1	-0.156796	0.651784
CDC73	-0.732911	0.645852
SRSF4	0.130557	0.645025
YWHAG	-0.0985807	0.642522
CDV3	-0.193897	0.642409
EIF3C	-0.22018	0.642305
NFATC2	-0.429273	0.642053
HNRNPH1	-0.107347	0.641881
NUDC	0.360467	0.641881
PTPRC	-0.228827	0.640604
WTAP	0.222756	0.635523
PFAS	-0.468248	0.632666
SMARCA5	-0.108462	0.632633
MYL12B	-0.152909	0.631572
UBAP2L	0.25948	0.630785
CRIP1	-0.359722	0.630221
SMC1A	-0.168315	0.629374
BAX	-0.314261	0.628588
CYCS	0.164229	0.624001
FABP5	-0.146657	0.624001
LGALS3BP	0.786944	0.62256
EVL	-0.239093	0.621602
HSP90AB1	-0.101511	0.621282
TYMP	-0.379172	0.621282
APEH	-0.166065	0.616314
PSMC5	-0.123805	0.615019
ETFA	0.303268	0.614011
WDR5	-0.0953149	0.612122
HUWE1	0.0690009	0.612122
PSMC4	0.191992	0.610397
PCNA	-0.136246	0.606462
BUD31	-0.786893	0.606148
CASP3	-0.496672	0.604498
LMNB1	-0.158442	0.596068
IMPA1	0.296291	0.595565
RPL37A	-0.375818	0.594743
EFTUD2	-0.180478	0.594541
B4GALT1	0.270041	0.592398
CDC42	-0.0945917	0.592398
TFG	-0.380389	0.592398
PKIA	-1.21182	0.59025
HSPA9	0.193815	0.588586
TERF2	-0.328995	0.588586
RPS6	-0.0768156	0.588023
EIF3A	0.0872959	0.587371
GMFB	1.04841	0.586487
G3BP1	0.156715	0.586487
TLN1	-0.083162	0.585209
AKR1A1	-0.155715	0.583765
CBX3	0.113863	0.581674
MYL6	0.170408	0.576817
EPRS1	-0.209688	0.576474
HNRNPL	0.133272	0.573208
NMT1	-0.210817	0.570527
HLA-DRA	0.330339	0.568327
GNAI2	-0.271965	0.567451
TMPO	-0.111039	0.564894
STAMBP	-0.374428	0.564457
PCMT1	0.188802	0.560655
ARHGEF6	-0.535703	0.560655
SLTM	0.164894	0.560655
H1-10	0.306825	0.560433
DDTL	-0.1408	0.556796
ZDHHC5	-0.237665	0.556796
PDS5B	0.642114	0.556796
NUDCD2	-0.531343	0.553956
YIF1A	-0.354266	0.544289
SNRPB	0.264168	0.544289
YWHAQ	-0.140523	0.54257
PNN	0.270793	0.540616
XRN2	0.239198	0.539344
HNRNPU	-0.16463	0.537603
PPT1	0.136228	0.536122
CPSF1	-1.06151	0.531569
SRSF6	0.100698	0.523236
MFAP1	0.302236	0.522779
LYPLA1	-0.524928	0.522561
EHD4	-0.120347	0.522561
NUTF2	-0.285842	0.521382
EIF4G1	0.17432	0.521026
RBM14-RBM4	-0.0783383	0.517899
GZMA	0.358329	0.515071
RPL27A	0.0817396	0.5144
EPS15L1	-0.363594	0.513907
HCLS1	-0.0884471	0.512978
ILF3	0.171998	0.512978
RPS7	-0.387956	0.511162
ELAVL1	-0.0904019	0.50962
CDC37	-0.122264	0.506116
EIF3L	-0.416459	0.500991
SF3B6	-0.118723	0.500991
LUC7L2	0.118465	0.500101
PRPF19	-0.148384	0.496856
ADSL	-0.726385	0.495607
RCC2	-0.136959	0.495607
ARHGAP25	-0.171855	0.495207
EMD	0.220157	0.494789
RYBP	0.537921	0.494337
RFC1	-0.578518	0.494134
TJP2	-0.816586	0.493179
NANS	-0.240326	0.491935
RANBP3	0.213771	0.490411
CAT	-0.240041	0.488555
DDX24	0.591001	0.487319
RPLP2	0.193725	0.487236
MRC2	0.347662	0.483725
HLA-DQA1	1.32664	0.483689
SUGT1	-0.136985	0.473184
STX7	-0.342824	0.472982
NUDT21	0.0421169	0.470545
ACTR3	-0.124087	0.46992
CD3E	-0.0986574	0.467988
CHD4	-0.0650561	0.467988
OLA1	0.464437	0.467988
RCSD1	-0.189992	0.467812
CD40LG	-0.264508	0.467539
DDX21	0.401625	0.467018
LIMD2	0.0826744	0.466361
ENO1	-0.111769	0.464581
LIF	0.29478	0.463774
LMNB2	-0.123215	0.463774
PSMD14	-0.491381	0.45899
PEBP1	0.209422	0.45899
EEF1A1P5	-0.0650195	0.45899
DDX17	-0.0954371	0.45899
NOP14	0.147452	0.456232
GBP5	-0.23304	0.456117
OGFR	-0.233173	0.4547
DYNC1LI1	-0.836474	0.4547
RPS21	0.115794	0.452419
HSPH1	0.122229	0.449187
GET3	-0.379889	0.448663
MAPRE1	-0.198603	0.448663
RAD23A	0.155597	0.445867
RHOG	-0.292966	0.440877
SNAP23	-0.106457	0.440344
PKM	-0.170699	0.440018
DDX1	0.391838	0.439979
RALY	-0.190132	0.439927
REPS1	-0.390978	0.43815
TMF1	0.449993	0.432016
PCNP	0.110361	0.431655
SNRPA	0.200278	0.430974
PREP	-0.343458	0.43062
AHSA1	-0.227011	0.427018
SAMHD1	-0.76554	0.427018
TPP1	0.203502	0.426698
PARK7	-0.0904175	0.426221
PITPNB	0.0436586	0.425988
NEDD8	0.0935833	0.425988
ZPR1	-0.620534	0.422671
NOLC1	0.240747	0.422574
ADAR	-0.0766937	0.422552
LAIR2	-0.0818212	0.422552
ATP5IF1	0.0558466	0.422552
CHST11	0.122939	0.421908
MTPN	0.202109	0.421425
TARS1	-0.245538	0.41971
RBBP7	-0.0837669	0.419488
PRNP	0.23292	0.417859
CPNE1	-0.443292	0.416156
PPIL1	-0.246803	0.415876
PDCD6IP	-0.192594	0.415523
EPB41L2	-0.245947	0.414887
PSMC3	0.111566	0.413346
RPL5	0.0856834	0.408906
FMR1	-0.159444	0.408814
HTRA2	0.319601	0.407972
ARPC5	-0.0548499	0.404755
MMP12	0.922666	0.40025
TBC1D5	0.68618	0.40025
RNF213	0.445407	0.397594
EEF2	-0.112056	0.395879
TNPO1	-0.223883	0.394996
SUB1	0.0709677	0.393141
PSMC1	0.108613	0.391699
IL3RA	0.0975125	0.38898
SUMO1	-0.126744	0.38898
AP2A1	0.487245	0.388725
TMA7	-0.079884	0.388419
ACLY	0.0779718	0.386599
TNIP1	0.408402	0.38406
ACP1	-0.182628	0.384047
CD247	-0.176938	0.383528
STXBP2	-0.247142	0.383528
CMPK1	-0.103847	0.378486
MYCBP	-0.117506	0.378486
SNRPD2	-0.100693	0.378407
NHERF1	-0.0554441	0.378049
SF3A3	0.102725	0.377143
SNRPD3	-0.203959	0.375523
AIMP1	-0.156233	0.37394
FAH	-0.146423	0.372798
SUMO2	-0.0704471	0.36709
SRSF2	0.122918	0.365119
GARS1	-0.0946417	0.364145
MIF	0.201359	0.363608
DNAJC9	0.0953708	0.363016
FARSA	0.12037	0.360545
THUMPD1	0.21232	0.352553
PACSIN2	-0.234186	0.352553
TIPRL	-0.581303	0.351037
EIF5B	-0.0960914	0.349803
SRGAP2C	-0.269852	0.347817
SRI	0.3803	0.346167
HP1BP3	-0.100881	0.346167
ABRAXAS2	-0.278175	0.343299
UBA2	-0.10463	0.338438
GSPT2	0.00240376	0.337676
RAD23B	-0.126722	0.333532
SNRNP70	0.0797883	0.333116
RDX	0.0888487	0.333023
COPB2	-0.0451541	0.332944
C17orf49	-0.0432785	0.331355
ICAM3	0.108474	0.331142
CCAR2	-0.070808	0.331132
RPL4	-0.127011	0.330697
KPNA2	-0.250273	0.330611
BAG6	-0.104038	0.329419
ADAM10	0.0625601	0.329244
HK1	-0.0968178	0.327863
TP53BP1	0.535328	0.327043
DPP3	-0.150791	0.326038
SEPHS1	0.348798	0.324986
PRDX1	0.0869599	0.324986
SEC23A	0.0357317	0.324986
RPL12	0.123693	0.324793
HDGFL2	-0.136779	0.324793
OTUB1	0.159484	0.324347
FSCN1	0.410417	0.321613
HLA-DPB1	0.344351	0.320497
CCL4	-0.0329956	0.320497
WARS1	0.0847786	0.31692
TPP2	-0.111637	0.31692
HMGN3	-0.52729	0.31649
PRRC2C	0.0835654	0.316394
GLG1	0.245173	0.316387
SF1	0.184192	0.315581
HNRNPUL2	-0.0580064	0.314396
TXNL1	-0.0693392	0.313122
PDCD5	0.177791	0.312367
SERF2	-0.0437056	0.312367
CCL4L2	-0.312225	0.311812
ALDOA	-0.0763004	0.307969
IDH1	-0.196857	0.306835
YWHAB	-0.0615422	0.299271
ATP6V1A	-0.0063047	0.295774
PPP6C	-0.552465	0.292695
ILKAP	0.297987	0.28891
CSTF2	0.136124	0.285116
ZYX	-0.110195	0.284801
OSTF1	-0.0930546	0.284801
PPP1R9B	-0.0657469	0.284328
COPA	-0.138688	0.283394
HLA-DRB1	0.432974	0.283247
HINT1	-0.0614777	0.283247
SYNCRIP	0.0693057	0.281956
PNP	-0.0984932	0.281956
GDI2	-0.174052	0.281956
ACTC1	0.121703	0.281956
ZNF326	0.548967	0.281956
THRAP3	0.0855702	0.281956
RBBP4	-0.087263	0.281534
SEPTIN2	-0.195365	0.281534
EEF1D	0.0782476	0.277405
CBX5	-0.311223	0.276024
TOR1AIP1	-0.166808	0.27592
EIF4H	-0.0469717	0.275859
PSME1	-0.0504282	0.2742
CD2BP2	-0.319723	0.274119
PSMA2	-0.0702013	0.274119
OSM	0.125163	0.273553
RPA1	-0.0947789	0.273553
EHD1	-0.154743	0.271484
EEF1B2	0.125	0.2712
PEDS1-UBE2V1	-0.121192	0.266771
USP14	-0.0080097	0.266158
GOT1	-0.152627	0.266148
PSME3	0.170737	0.265375
UBE2L3	0.182864	0.263637
MACF1	0.177658	0.262233
PSMD1	-0.0362978	0.257505
GPSM3	-0.208669	0.257505
HLA-DPA1	0.488555	0.257178
GSS	-0.160515	0.256796
EIF3H	-0.113272	0.248285
NACA	-0.0815719	0.247275
ATP5F1B	-0.141956	0.247039
TIGAR	-0.160843	0.247039
RPS29	-0.108199	0.24662
JPT2	0.0658533	0.246333
U2AF2	0.12217	0.24532
PRDX2	0.0790965	0.239534
SATB1	-0.181314	0.239534
TAMALIN	-0.180611	0.239471
PPP1R8	-0.112303	0.238948
HMGN4	0.294842	0.234258
SRP14	-0.152447	0.234258
CAMK2D	-0.425684	0.234258
DUT	0.0839206	0.233694
PPP1CC	0.00252754	0.233404
TRIR	0.127729	0.233404
PBDC1	-0.18506	0.233404
ZC3H4	0.507761	0.233404
ATP6V1B2	-0.301586	0.232456
KIF5B	-0.104383	0.232456
YLPM1	0.0517529	0.232456
TPI1	0.171023	0.232456
PPP2R2B	0.0726321	0.232456
DHX9	0.0658683	0.232456
DYNC1H1	-0.0280145	0.232456
MTDH	-0.130348	0.232456
DDX23	-0.229138	0.232456
SUPT16H	-0.0687336	0.232456
FLNA	0.0446929	0.231321
PLEC	-0.164707	0.22916
GALM	0.367644	0.22916
CORO1B	0.0429302	0.227854
PSMC2	-0.0298398	0.227512
CAPZA1	0.0661258	0.227438
TKT	0.0808798	0.226404
CCT3	-0.127814	0.226404
FUBP1	0.0148051	0.226404
SRRM2	0.0878385	0.226404
LDHA	0.0991654	0.226104
LAP3	-0.23377	0.226104
DCTN2	-0.151758	0.226104
SH3KBP1	0.0812635	0.226104
CLSTN3	0.256211	0.226104
SNRPD1	0.222486	0.224335
SS18	-0.142074	0.224335
LSM5	-0.546702	0.224335
EIF3B	-0.0235225	0.22112
PTPN11	-0.0687035	0.22112
ACTR2	-0.0226274	0.217316
SMC3	0.0602152	0.216836
ERH	-0.0498517	0.216241
C11orf58	0.093899	0.216084
GNB2	0.059155	0.216084
DDX6	-0.461991	0.215426
HNRNPA0	-0.0729264	0.21403
LRRFIP1	-0.0657163	0.2121
EIF3M	-0.0930634	0.2121
CAPRIN1	-0.0561354	0.210382
LTA4H	-0.0093766	0.208872
HNRNPUL1	-0.167823	0.208872
VCP	0.0640775	0.206562
RANGAP1	-0.0400853	0.203988
NPM3	-0.0634233	0.203778
SP1	-0.83524	0.203778
LGALS3	-0.0084075	0.203778
WASHC2C	0.231017	0.20244
IFNG	-0.238028	0.199983
FKBP3	0.0603918	0.197451
PSMD2	0.0611189	0.196902
ALDOC	-0.207559	0.19552
ARHGDIB	-0.101552	0.19552
SEPTIN1	-0.182575	0.19552
IL13	0.180235	0.19196
KPNB1	-0.129481	0.189579
CCT4	-0.0351134	0.187347
AHNAK	-0.0259344	0.186708
HMGB2	0.0684328	0.180794
HMGCS1	-0.0460091	0.18059
DIAPH1	-0.0902279	0.18005
LDHB	-0.0389281	0.18005
HNRNPA3	-0.0782044	0.18005
RPS28	-0.0725656	0.18005
NUMA1	-0.0405383	0.18005
GFPT1	-0.166085	0.179854
UCHL5	-0.137977	0.177895
GSTP1	-0.0393338	0.177778
PPIF	0.101647	0.177778
SART3	-0.129914	0.177778
ARPC3	-0.174694	0.177624
ARPC1B	-0.105025	0.17667
ATP6V1G1	-0.0903852	0.17667
CCL3	0.0816123	0.17667
PAICS	-0.115529	0.17667
LAYN	-0.276803	0.17667
POLE3	0.3182	0.175016
LSM2	-0.323835	0.172579
WNK1	0.183892	0.171912
ARPC2	-0.0281655	0.170111
PSMA6	-0.109188	0.169988
WDR1	-0.104896	0.169566
FBL	0.017946	0.169477
TPM3	-0.0193276	0.169441
RPL24	0.00997647	0.169272
ARCN1	-0.0336497	0.165714
SMC4	-0.0848216	0.162663
NIBAN1	0.209951	0.162312
RPL7A	-0.0318061	0.160131
SRSF1	0.051719	0.160131
HLA-C	0.180287	0.157521
RAB5C	-0.0432945	0.153748
CSRP1	0.0358599	0.152621
DDX42	0.0730033	0.152085
PSPC1	0.128663	0.151129
CD2	0.00955158	0.148119
EIF2AK2	0.0565737	0.148119
LSP1	0.0299814	0.148119
PSME2	-0.0436207	0.148119
TUBB4A	0.306899	0.144876
IFI16	0.037558	0.144094
H1-0	-0.0799858	0.144018
RBM17	-0.0077648	0.144018
EDF1	-0.0346767	0.141845
ACIN1	0.0509066	0.141515
UROD	0.909302	0.141152
CCL3L3	0.163182	0.137448
MDC1	-0.0654039	0.137448
CRYBG1	0.248008	0.137448
IL22	-0.401718	0.137342
HRNR	0.107288	0.135973
FDPS	-0.226333	0.135895
RHOA	0.0476658	0.135895
ATP6AP1	0.0270804	0.135895
GTF3C3	-0.141599	0.135598
ZNF706	-0.0407856	0.135598
FREM2	-0.772213	0.133125
HNRNPH3	-0.0529452	0.129059
STAT1	-0.190887	0.128664
PSMB7	-0.095674	0.128664
SAE1	-0.194671	0.128176
EZR	-0.0582446	0.127878
TMOD3	0.0746566	0.127367
KTN1	0.018553	0.127015
RBM8A	0.109551	0.124114
SERPINB1	-0.09551	0.123745
PSMB2	-0.141191	0.122923
PDXK	-0.271534	0.122739
PCBP2	0.0158475	0.121873
PFDN6	-0.0238504	0.121358
WAS	0.0398409	0.121358
PSMB3	-0.0691211	0.120644
THYN1	-0.0174631	0.120644
FAM3C	0.0362518	0.118893
RPL10A	0.237855	0.1188
APOD	-0.103076	0.117684
SRRT	0.0748092	0.117415
HSPA8	0.0161571	0.117284
GMPS	-0.148614	0.117284
PABPC4	-0.136319	0.117246
PGK1	-0.0663556	0.114384
MCM3	0.0510181	0.113558
PYM1	-0.0955097	0.113181
TRIP12	-0.147948	0.11271
SARNP	0.0431014	0.109341
PABPC1	-0.0429388	0.108157
ST13	-0.0528529	0.107971
RPRD1B	0.246652	0.107971
DEK	-0.194416	0.10787
HABP4	-0.187466	0.10787
HEXB	0.149532	0.107279
USP15	0.15943	0.107279
HSPA4	0.0550774	0.106441
GNB1	-0.0349163	0.106228
ATXN2L	-0.0717513	0.105556
ABI3	-0.0820641	0.105556
RBM15	-0.392457	0.103715
LSM7	-0.0619945	0.103715
SAFB	0.0728108	0.103697
MPST	-0.543183	0.103457
PSMA7	0.00836339	0.102931
IRF2BP2	-0.201395	0.101599
HLA-DQA2	0.2089	0.101106
OTUD6B	0.230929	0.100602
CORO1A	-0.0516815	0.100267
METAP2	0.00458072	0.099948
RAB10	0.027803	0.0991454
GAPDH	-0.0032888	0.0985893
PSMB1	-0.105247	0.0967114
TCOF1	0.0325914	0.0959479
AIMP2	-0.191671	0.0953498
COPB1	-0.013042	0.0949381
DPY30	-0.0633509	0.0943273
RNPS1	-0.0345103	0.0923573
EIF1	0.0441526	0.0897414
MKI67	-0.056824	0.0897414
FKBP4	0.0279487	0.0897414
ELOB	0.211407	0.0897414
HADH	-0.169035	0.0897414
GOLIM4	-0.0134514	0.0882755
HLA-B	0.139716	0.0882755
ACAT1	0.0164116	0.0882755
PRDX5	0.185819	0.0882755
RANBP1	-0.0463936	0.0882755
ELOC	-0.0470201	0.0882755
LARP1	0.0356119	0.0882755
PABPN1	-0.0927266	0.0882755
PPP4R2	-0.244016	0.0882755
PSMD12	-0.0874229	0.0856809
GDI1	-0.240506	0.0856809
TAGLN2	0.0818344	0.0856809
HLA-H	0.661606	0.0839682
LRRC59	0.287282	0.0839682
EIF4B	0.0236169	0.0830486
PTPN18	-0.647393	0.0830486
MX1	0.212775	0.0828881
TUBA1C	-0.13083	0.0825133
SLC2A3	-0.162188	0.0812882
FTH1	-0.0182262	0.0807424
RRBP1	-0.0169421	0.0802637
ANXA1	0.100731	0.0801684
ZNF207	-0.114301	0.0793968
NCOR1	0.172613	0.0793968
TRIM28	-0.021496	0.0793968
CAPZB	-0.013312	0.0793583
CD44	0.0579901	0.0791173
SMS	-0.0300674	0.0791173
SKP1	-0.217393	0.0791173
PPP4R3A	-0.229916	0.0789654
SH2D1A	0.077459	0.0777528
CCL5	0.0610037	0.0772546
AP1B1	0.00044089	0.0772546
CHAF1B	-0.88437	0.0769038
PDS5A	0.00243123	0.0762301
SCAMP3	-0.0642322	0.0749957
EIF2A	0.0822756	0.0749641
NME1-NME2	0.0249019	0.0747544
RAD50	0.0255516	0.0747544
DCTN5	-0.346591	0.0747544
SLC4A2	0.112516	0.0747202
USP10	-0.0999671	0.0747202
SRSF7	-0.0387943	0.0738527
PPM1G	-0.0494787	0.0734589
SEC24B	0.0802635	0.0734589
SGTA	-0.0467124	0.0733241
DPP4	0.0174856	0.0733241
DNAJA2	0.602287	0.0731517
CD99	-0.121865	0.069944
IQGAP1	0.0638589	0.0692435
KHDRBS1	0.0364863	0.0692435
HSPB1	0.00733557	0.0690983
GRB2	0.0362656	0.0690983
CCDC6	-0.0135761	0.0690983
XIRP1	0.0757248	0.0676676
ZC3HAV1	0.0276398	0.0676676
WBP11	0.11926	0.0676676
EIF3J	0.0743941	0.0674429
DBNL	-0.0351551	0.0624599
PPIA	-0.023453	0.0602857
CHMP4A	0.100138	0.0601802
RO60	-0.0338392	0.059659
SEC13	0.0476746	0.059659
RAP1B	-0.0669369	0.059659
MVP	-0.0063314	0.059659
ACTBL2	-0.234911	0.059659
ZC3H13	-0.0439717	0.059659
SMARCC1	0.0807578	0.059659
FNBP1	0.0954984	0.059659
COA4	-0.21563	0.059659
CORO1C	0.0426588	0.059659
LBR	-0.0133563	0.0586329
UBE2I	0.0149277	0.0586034
LSM1	-0.0799909	0.0581589
UBXN1	-0.0229471	0.0581589
ZFR	0.126299	0.0546031
ACTR1B	-0.0600943	0.0545048
GLRX	-0.0984602	0.0539322
ANP32A	-0.0103327	0.0539322
EIF4A3	-0.106445	0.0537177
SRSF10	0.0363407	0.0530234
RBMX	0.0435465	0.0508468
NAMPT	0.0853074	0.0503249
ANXA6	-0.0419276	0.0480164
CTSB	-0.0373693	0.0461882
PSMB8	-0.088748	0.0461882
PSMD4	-0.0249392	0.0461882
SEPTIN6	-0.0286236	0.0461882
MAVS	0.0403907	0.0461882
CCT7	0.00317015	0.0461882
ACAT2	0.0477682	0.0461882
BCLAF1	0.0436743	0.0461882
RAB11FIP2	-0.263482	0.0451707
TNFRSF1B	0.269009	0.0436772
GLMN	0.636898	0.0435265
SDHA	0.446387	0.0434437
TMSB10	-0.107791	0.0434437
RPS19	-0.0440961	0.0409171
RBM25	-0.0855171	0.0400206
BYSL	0.0557442	0.0400206
GAN	0.32318	0.0400206
RPS12	-0.153159	0.0398087
S100A11	0.0878047	0.0388481
SEMA4A	0.214208	0.0381749
GALNT2	-0.149491	0.037561
HMBS	-0.12492	0.0372618
PDAP1	-0.103154	0.0369053
CTSZ	0.0695181	0.0369053
GLO1	0.094058	0.0348646
FTL	-0.0833524	0.0348584
PI16	0.0405378	0.0334557
ALDH9A1	-0.155265	0.0331972
UBXN4	0.0194713	0.0331972
CKS1B	-0.0279558	0.0317397
HDLBP	-0.0338079	0.0299871
PSMB6	0.00857964	0.0298275
MARCKSL1	-0.127497	0.0296958
HNRNPF	-0.0256016	0.0296958
SPTBN1	-0.0968948	0.0296958
CLTB	0.0402002	0.0270678
VBP1	0.0667042	0.0238758
CFL1	0.0158786	0.0233193
CTSS	-0.0210815	0.0229822
USP5	0.0594019	0.0151923
ARFGAP2	0.0242759	0.014979
EIF5A	-0.0075334	0.0141865
SLC1A5	-0.145762	0.0141865
GLOD4	-0.0134287	0.0141865
NASP	-0.0483653	0.0141843
SZRD1	-0.118483	0.0141843
HLA-DRB3	0.00054788	0.0133497
ARID1A	-0.220865	0.0133401
PSMA1	0.0495255	0.0133401
GBP1	-0.0195797	0.0133401
DDX46	-0.0478637	0.0133401
SRRM1	-0.126532	0.0133401
SF3B5	0.0544954	0.0133401
XCL2	-0.0073744	0.0133401
FIP1L1	-0.0525407	0.0120684
SERBP1	-0.0527269	0.0118464
PPA1	0.0263606	0.0114869
PSMA4	0.0875223	0.0103088
FTO	0	0.00899486
CRTAM	0.14199	0.00750309
SMAP2	0.112138	0.0060626
HNRNPR	-0.0148747	0.00594491
RUVBL1	-0.176411	0.00594491
DTD1	0.107594	0.00445969
ADA	-0.0842338	0.00410202
PPID	0.00957725	0.00410202
THEMIS	-0.0311663	0.00216626
CCDC124	-0.0142027	0.00216626
RTRAF	0.0323777	0.00216626
SQSTM1	-0.0215005	0.0016292
REXO2	-0.492527	0.0016292
PHF5A	0.116469	0.00069107

## Sheet: Figure 2a
Hours	U251vIII		U251vIII + aCD19 CAR		U251vIII + aCD19-SGRP CAR		U251vIII + aEGFRvIII CAR		U251vIII + aEGFRvIII-SGRP CAR
0	392140	381480	507873	481298	471145	477167	447908	450315	447451	446769
4	426300	413777	540227	507808	504670	508237	450305	451088	454509	452788
8	469836	461616	582863	545128	559742	557730	485235	483549	486909	486871
12	517696	507453	621789	586997	603707	600816	501633	494925	507053	502595
16	552015	542386	659212	626295	643291	641025	493748	494781	507692	499413
20	580639	579325	698050	666896	674979	676602	497371	497070	499922	481590
24	612226	612731	725555	700461	706570	709395	490244	489549	482331	470868
28	631471	627686	737994	719425	726508	720240	477294	459436	458646	442084
32	650484	652830	745904	733260	750186	732502	454720	434130	427835	414858
36	669281	665647	758540	737750	754060	738700	423680	408022	411197	388220
40	678062	678229	767248	742499	763728	740924	395770	375561	374925	354896
44	686113	688005	766717	744662	767042	747639	368281	349982	343293	317651
48	695912	691992	769470	753654	774138	754507	331980	317476	311506	289650
52	697578	698958	770265	754921	768890	755950	307794	290127	284226	268372
56	707173	708844	771595	752215	775019	758886	281628	266672	258939	241509
60	716560	720898	771191	758514	773187	767694	270260	246087	247178	223657
64	725562	721608	772139	759884	773631	769646	247612	231738	230934	202611
68	728457	728246	766449	763814	781567	772628	228852	212432	208409	188529
72	733079	731524	765398	765029	784122	770125	220134	202909	185616	174774

## Sheet: Figure 2b
Hours	U251		U251 + aCD19 CAR		U251 + aCD19-SGRP CAR		U251 + aEGFRvIII CAR		U251 + aEGFRvIII-SGRP CAR
0	442096	415235	577920	526235	498867	481809	510767	517808	472933	443834
4	480352	456545	604901	552843	533071	521025	546579	561802	515078	481049
8	536727	513486	653467	616062	585384	583550	582806	597535	563250	522600
12	586780	558387	707426	658344	644608	633265	629017	639222	603876	564696
16	635589	605621	733294	693271	682893	682891	668414	667850	632374	606062
20	674778	640079	765228	733562	713119	711329	695396	698224	661138	636545
24	704924	672179	805434	755947	741644	745046	728434	724547	692038	656138
28	716846	692251	804407	771316	746377	756868	740355	738598	702647	677704
32	714959	697720	809563	772131	747424	758997	748144	738953	713530	691128
36	705676	694531	804756	765539	743576	756062	746047	739805	709838	685153
40	694136	686510	790514	757241	725922	739734	737944	731452	705850	677324
44	683581	675230	777161	738465	712400	727125	730716	720830	700544	670117
48	673291	659613	757089	720237	699432	709214	718814	705423	688748	664279
52	658391	657234	739986	704851	682398	695948	704943	692884	673799	647835
56	654810	642744	729647	690110	670364	688034	692564	676351	664083	633079
60	649894	635525	714972	679115	665509	670574	677021	667239	650602	622208
64	642404	625137	696205	667948	649077	663923	667939	655928	638676	607239
68	635360	621415	686328	657149	640439	655806	654524	643733	625201	596506
72	618057	610232	668915	643120	626104	645105	636774	631643	609981	581752

## Sheet: Figure 2c
24h	E:T	U251vIII		U251vIII + aCD19 CAR		U251vIII + aCD19-SGRP CAR		U251vIII + aEGFRvIII CAR		U251vIII + aEGFRvIII-SGRP CAR
	1:5	622841	622841	640589	662208	659419	663573	560863	567611	578043	580167
	1:1	622841	622841	725555	700461	706570	709395	490244	489549	482331	470868
	5:1	622841	622841	676066	704956	753069	771069	202048	185722	203025	186385
48h	E:T	U251vIII		U251vIII + aCD19 CAR		U251vIII + aCD19-SGRP CAR		U251vIII + aEGFRvIII CAR		U251vIII + aEGFRvIII-SGRP CAR
	1:5	703441	703441	712715	734606	720681	730485	614336	623940	630189	619072
	1:1	703441	703441	769470	753654	774138	754507	331980	317476	311506	289650
	5:1	703441	703441	774643	810358	835206	861382	138023	135827	120234	116070
72h	E:T	U251vIII		U251vIII + aCD19 CAR		U251vIII + aCD19-SGRP CAR		U251vIII + aEGFRvIII CAR		U251vIII + aEGFRvIII-SGRP CAR
	1:5	740910	740910	749370	761422	750189	763134	607385	632662	621461	614066
	1:1	740910	740910	765398	765029	784122	770125	220134	202909	185616	174774
	5:1	740910	740910	778203	823326	840748	867002	115476	109549	93392.3	95128.6

## Sheet: Figure 2e
Tumor	aCD19 CAR						aCD19-SGRP CAR						aEGFRvIII CAR						aEGFRvIII-SGRP CAR
U251vIII	0.243275	0.0655976	1.58269	1.25199	1.50804	1.64887	0.516624	0.557626	0.653299	1.54645	1.96892	2.12255	27.6466	27.9882	28.9996	26.3446	28.457	26.8055	27.6192	27.4552	28.3026	26.0246	25.8325	26.447
BS153	0.0519301	0.0382626	0.079265	4.20934	2.17376	1.96892	0.817308	1.04966	1.00865	3.81246	4.49099	4.41418	27.0315	26.8812	27.6056	25.9221	24.245	24.0402	25.8561	25.9245	25.6648	24.8339	23.9506	23.7841
U251	0	0	0.0245951	1.07276	0.944736	1.05996	0.229607	0.325279	0.311612	1.25199	1.25199	1.52084	11.3686	7.00867	3.66014	4.0301	4.04291	3.78686	3.60547	3.93349	4.07017	2.68586	2.66025	2.9419
U87	0.0382626	0	0.0382626	1.93052	2.18656	2.00733	0.598629	0.612296	0.530292	2.63465	2.27618	2.45541	4.63053	4.41185	4.94488	6.7058	6.30892	9.62474	1.06332	4.12484	4.02916	5.37435	4.67022	4.77264

## Sheet: Figure 2g
Isotype	aCD47
21005	104
18755	105
12214	109
aEGFRvIII CAR	aEGFRvIII-SGRP CAR
8548	2327
3994	1636
3872	1741

## Sheet: Figure 3c
Mouse	Days post tumor implantation	Vehicle	Isotype	aCD47	aCD19 CAR	aCD19-SGRP CAR	aEGFRvIII CAR	aEGFRvIII CAR + aCD47	aEGFRvIII-SGRP CAR
692 NM	28		1
692 1R	34		1
692 1L	31		1
692 2R	31		1
692 2L	35		1
692 2R1L	33		1
693 NM	33		1
693 1R	28		1
693 1L	37		1
693 2R	33	1
693 2L	26	1
693 1R1L	37	1
694 NM	28	1
694 1R	29	1
694 1L	35	1
694 2R	33	1
694 2L	30	1
694 1R1L	30	1
695 NM	33	1
697 2L	31		1
743 NM	34			1
743 1R	30			1
743 1L	29			1
743 2R	34			1
743 2L	34			1
743 1R1L	34			1
744 NM	40			1
744 1R	34			1
744 1L	32			1
744 2R	34			1
744 2L	90						0
744 1R1L	57						1
745 NM	48						1
745 1R	56						1
745 1L	90						0
745 2R	75						1
745 2L	55						1
745 1R1L	68						1
746 NM	69						1
746 1R	61						1
746 1L	70							1
746 2R	90							0
746 2L	66							1
746 1R1L	55							1
747 NM	64							1
747 1R	75							1
747 1L	90							0
747 2R	51							1
747 2L	56							1
747 1R1L	61							1
759 NM	90								0
759 1R	90								0
759 1L	90								0
759 2R	90								0
759 2L	90								0
760 NM	90								0
760 1R	90								0
761 1L	90								0
761 2L	90								0
761 1R1L	90								0
799 2R	71								1
799 2L	90								0
879 NM	37				1
932 1R	42				1
879 1L	39				1
951 2L	35				1
878 NM	33					1
955 NM	57					1
918 1R	42					1
918 1L	33					1
924 2R	44					1
924 2L	46					1
875 NM	90								0
875 1R	90								0
993 1L	90								0
926 2L	90								0
952 1R	90								0
919 1L	54				1
927 2R	34				1
927 2L	34				1
930 1L	34				1
882 NM	36					1
928 2R	38					1
934 2L	47					1
965 1R	30					1
880 1L	90								0
929 2R	90								0

## Sheet: Figure 3d
Mouse	Weeks post tumor implantation	Vehicle	Isotype	aCD47	aCD19 CAR	aCD19-SGRP CAR	aEGFRvIII CAR	aEGFRvIII CAR + aCD47	aEGFRvIII-SGRP CAR
692 NM	3		1
692 1R	3		1
692 1L	3		1
692 2R	3		1
692 2L	3		1
692 2R1L	4		1
693 NM	3		1
693 1R	3		1
693 1L	4		1
693 2R	3	1
693 2L	3	1
693 1R1L	3	1
694 NM	3	1
694 1R	3	1
694 1L	3	1
694 2R	3	1
694 2L	3	1
694 1R1L	3	1
695 NM	3	1
697 2L	4		1
743 NM	4			1
743 1R	4			1
743 1L	3			1
743 2R	4			1
743 2L	4			1
743 1R1L	4			1
744 NM	4			1
744 1R	4			1
744 1L	3			1
744 2R	4			1
744 2L	13						0
744 1R1L	4						1
745 NM	4						1
745 1R	4						1
745 1L	13						0
745 2R	4						1
745 2L	4						1
745 1R1L	4						1
746 NM	5						1
746 1R	5						1
746 1L	4							1
746 2R	8							1
746 2L	5							1
746 1R1L	4							1
747 NM	4							1
747 1R	4							1
747 1L	6							1
747 2R	3							1
747 2L	4							1
747 1R1L	4							1
759 NM	13								0
759 1R	13								0
759 1L	13								0
759 2R	13								0
759 2L	13								0
760 NM	13								0
760 1R	13								0
761 1L	6								1
761 2L	13								0
761 1R1L	13								0
799 2R	6								1
799 2L	8								1
879 NM	4				1
879 1L	6				1
932 1R	4				1
951 2L	4				1
878 NM	4					1
955 NM	6					1
918 1R	4					1
918 1L	4					1
924 2R	7					1
924 2L	7					1
875 NM	10								1
875 1R	10								1
993 1L	13								0
926 2L	13								1
952 1R	13								1
919 1L	8				1
927 2R	4				1
927 2L	4				1
930 1L	4				1
882 NM	4					1
928 2R	4					1
934 2L	6					1
965 1R	6					1
880 1L	13								0
929 2R	13								0

## Sheet: Figure 3e
Weeks after tumor implantation	Vehicle																				Isotype																				aCD47
0
1
2
3	1089.53		1272.76	5335.6	2627.22	1355.05	1499.93	1612.51	1364.34	1007.21											470.232	628.762	435.071	566.925	847.147	739.224	586.243	749.897	620.053	655.697											819.957	870.199	819.578	853.07	690.403	761.058	783.18	877.176	912.188
4			1143.01			1354.37															1003.39	1175.18	2291.11	1646.89	1916.86	1402.05	1013.99	990.921	791.014	1972.61											981.241	1083.24	1136.86	836.885	925.464	938.808	1040.04	855.393	1031.25
5																									5720.36				925.558															1147.81		1184.31	1046.41	2219.63
6
7
8
9
10
11
12
13
[truncated: 58 more columns]

[truncated: 36 more sheets: Figure 3f, Figure 3g, Figure 5b, Figure 5f, Figure 7b, Figure 7d, Figure 7e, Figure 7f, Figure 8c, Figure 8d, Supplementary Figure 1g, Supplementary Figure 2c, Supplementary Figure 2d, Supplementary Figure 3d, Supplementary Figure 3e, Supplementary Figure 4a, Supplementary Figure 4c, Supplementary Figure 5a, Supplementary Figure 5c, Supplementary Figure 5f …]
